# Supplementary material for: Several new records, synonyms, and hybrid-origin of Chinese begonias
Source: PhytoKeys. 2020 Jul 16;153:13–35. doi: 10.3897/phytokeys.153.50805 (PMC7381720; doi:10.3897/phytokeys.153.50805)
Supplement: XML Treatment for Begonia circumlobata [file phytokeys.153.50805-treatment3.xml]

<!DOCTYPE tp:taxon-treatment
  PUBLIC "-//TaxonX//DTD Taxonomic Treatment Publishing DTD v0 20100105//EN" "tax-treatment-NSO.dtd">
<tp:taxon-treatment xmlns:tp="http://www.plazi.org/taxpub"><tp:treatment-meta><kwd-group><label>Taxon classification</label><kwd><named-content xmlns:xlink="http://www.w3.org/1999/xlink" content-type="kingdom">Plantae</named-content></kwd><kwd><named-content xmlns:xlink="http://www.w3.org/1999/xlink" content-type="order">Cucurbitales</named-content></kwd><kwd><named-content xmlns:xlink="http://www.w3.org/1999/xlink" content-type="family">Begoniaceae</named-content></kwd></kwd-group><mixed-citation publication-type="journal"><person-group><name><surname>Tian</surname><given-names>Dai-Ke</given-names></name><name><surname>Xiao</surname><given-names>Yan</given-names></name><name><surname>Li</surname><given-names>Yan-Ci</given-names></name><name><surname>Yan</surname><given-names>Ke-Jian</given-names></name></person-group><article-title>Several new records, synonyms, and hybrid-origin of Chinese begonias</article-title><source>PhytoKeys</source><day>16</day><month>7</month><year>2020</year><volume>153</volume><fpage>13</fpage><lpage>35</lpage><pub-id pub-id-type="doi">10.3897/phytokeys.153.50805</pub-id></mixed-citation></tp:treatment-meta><tp:nomenclature><tp:taxon-name><object-id xmlns:xlink="http://www.w3.org/1999/xlink" content-type="arpha" xlink:type="simple">D2EDF341-05EC-56D7-ADDB-A35C79038277</object-id>
            <tp:taxon-name-part taxon-name-part-type="genus" reg="Begonia">Begonia</tp:taxon-name-part>
            <tp:taxon-name-part taxon-name-part-type="species" reg="circumlobata">circumlobata</tp:taxon-name-part>
          </tp:taxon-name><tp:taxon-authority>Hance, J. Bot. 21: 203, 1883 (Hance, 1883)</tp:taxon-authority><xref ref-type="fig" rid="F3">Fig. 3</xref><tp:nomenclature-citation-list><tp:nomenclature-citation><tp:taxon-name>
                <tp:taxon-name-part taxon-name-part-type="genus" reg="Begonia"/>
                <tp:taxon-name-part taxon-name-part-type="species" reg="lipingensis"/>
              </tp:taxon-name><comment>-<tp:taxon-name><tp:taxon-name-part taxon-name-part-type="genus" reg="Begonia">Begonia</tp:taxon-name-part> <tp:taxon-name-part taxon-name-part-type="species" reg="lipingensis">lipingensis</tp:taxon-name-part></tp:taxon-name> Irmscher, <italic>Mitt. Inst. Allg. Bot. Hamburg</italic> 6: 353, 1927 (<xref ref-type="bibr" rid="B22">Irmscher 1927</xref>). syn. nov. Type: China, Kweitschou (Guizhou), Liping, alt. 600 m, 21 July 1917, <italic>Handel-Mazzzetti 10909</italic> (holotype: WU0038812, WU!; isotype: E00265121, E!) </comment></tp:nomenclature-citation></tp:nomenclature-citation-list></tp:nomenclature><tp:treatment-sec sec-type="material" id="SECID0ESHAE"><title>Type.</title><p>China, Canton (Guangdong), 05 Oct 1881, <italic>Rev. Benjamin Couch Henry s.n.</italic> (BM000944652, BM!).</p></tp:treatment-sec><tp:treatment-sec sec-type="notes" id="SECID0E1HAE"><title>Note.</title><p><italic><tp:taxon-name><tp:taxon-name-part taxon-name-part-type="genus" reg="Begonia">Begonia</tp:taxon-name-part> <tp:taxon-name-part taxon-name-part-type="species" reg="lipingensis">lipingensis</tp:taxon-name-part></tp:taxon-name></italic> has been treated as a species differing from <italic><tp:taxon-name><tp:taxon-name-part taxon-name-part-type="genus" reg="Begonia">B.</tp:taxon-name-part> <tp:taxon-name-part taxon-name-part-type="species" reg="circumlobata">circumlobata</tp:taxon-name-part></tp:taxon-name></italic> in Flora Reipublicae Popularis Sinica (<xref ref-type="bibr" rid="B27">Ku 1999</xref>) and Flora of China (<xref ref-type="bibr" rid="B15">Gu et al. 2007</xref>). The species was based on small-sized mature plants that were collected from Liping County of Guizhou Province, China (Fig. <xref ref-type="fig" rid="F3">3A–C</xref>). However, the species could not be separated when comparing the specimens and living plants in the wild. Many specimens stored in herbaria of China or other countries were identified with both names. After our careful review of type specimens and comprehensive field surveys on a large number of populations of both entities, it was confirmed that no differences could be found between them. Since <italic><tp:taxon-name><tp:taxon-name-part taxon-name-part-type="genus" reg="Begonia">B.</tp:taxon-name-part> <tp:taxon-name-part taxon-name-part-type="species" reg="lipingensis">lipingensis</tp:taxon-name-part></tp:taxon-name></italic> was described later, it should be considered as a synonym of <italic><tp:taxon-name><tp:taxon-name-part taxon-name-part-type="genus" reg="Begonia">B.</tp:taxon-name-part> <tp:taxon-name-part taxon-name-part-type="species" reg="circumlobata">circumlobata</tp:taxon-name-part></tp:taxon-name></italic>.</p><fig id="F3" position="float" orientation="portrait"><object-id xmlns:xlink="http://www.w3.org/1999/xlink" content-type="doi" xlink:type="simple">10.3897/phytokeys.153.50805.figure3</object-id><object-id xmlns:xlink="http://www.w3.org/1999/xlink" content-type="arpha" xlink:type="simple">FD1AABB4-7059-5DEE-836D-0EDFC40ADBFA</object-id><label>Figure 3.</label><caption><p><italic><tp:taxon-name><tp:taxon-name-part taxon-name-part-type="genus" reg="Begonia">Begonia</tp:taxon-name-part> <tp:taxon-name-part taxon-name-part-type="species" reg="lipingensis">lipingensis</tp:taxon-name-part></tp:taxon-name></italic> and <italic><tp:taxon-name><tp:taxon-name-part taxon-name-part-type="genus" reg="Begonia">B.</tp:taxon-name-part> <tp:taxon-name-part taxon-name-part-type="species" reg="circumlobata">circumlobata</tp:taxon-name-part></tp:taxon-name></italic> (<bold>E–H</bold> photos by Daike Tian) <bold>A–E</bold><italic><tp:taxon-name><tp:taxon-name-part taxon-name-part-type="genus" reg="Begonia">Begonia</tp:taxon-name-part> <tp:taxon-name-part taxon-name-part-type="species" reg="lipingensis">lipingensis</tp:taxon-name-part></tp:taxon-name></italic>: <bold>A</bold> holotype (WU) (digitalised by Herbarium of Institut fur Botanik der Universitat Wien) <bold>B</bold> close-up view of type leaf <bold>C</bold> close-up of male flower from holotype, showing abaxial hairs on the middle of outer tepals <bold>D</bold> wild blooming plants <bold>E, F</bold> male flowers showing colour variation <bold>G, H</bold><italic><tp:taxon-name><tp:taxon-name-part taxon-name-part-type="genus" reg="Begonia">Begonia</tp:taxon-name-part> <tp:taxon-name-part taxon-name-part-type="species" reg="circumlobata">circumlobata</tp:taxon-name-part></tp:taxon-name></italic>: adaxial (<bold>G</bold>) and abaxial (<bold>H</bold>) views showing variations of leaf lobes and colour in a single small population.</p></caption><graphic xmlns:xlink="http://www.w3.org/1999/xlink" xlink:href="phytokeys-153-013-g003.jpg" position="float" orientation="portrait" xlink:type="simple" id="oo_432247.jpg"><uri content-type="original_file" xlink:type="simple">https://binary.pensoft.net/fig/432247</uri></graphic></fig><p><italic><tp:taxon-name><tp:taxon-name-part taxon-name-part-type="genus" reg="Begonia">Begonia</tp:taxon-name-part> <tp:taxon-name-part taxon-name-part-type="species" reg="circumlobata">circumlobata</tp:taxon-name-part></tp:taxon-name></italic> displays significant variation in plant size, morphology of leaves, and flowers (Fig. <xref ref-type="fig" rid="F3">3E–H</xref>). The leaves may be shallowly to very deeply lobed in the same population, even for the same individual and very few of the plants are shallowly double-lobed like <italic><tp:taxon-name><tp:taxon-name-part taxon-name-part-type="genus" reg="Begonia">B.</tp:taxon-name-part> <tp:taxon-name-part taxon-name-part-type="species" reg="jinyunensis">jinyunensis</tp:taxon-name-part></tp:taxon-name></italic> C.I Peng, B.Ding &amp; Q.Wang (<xref ref-type="bibr" rid="B9">Ding et al. 2014</xref>) (Fig. <xref ref-type="fig" rid="F3">3G, H</xref>). The leaves of most plants are pure green on two sides, while others may have deep green leaves with abxially red surface. Occasionally, variegated plants with white-spotted leaves could be seen in some populations such as in Huangsang National Nature Reserve of Suining, Hunan Province. Flowers can be white, whitish-pink, pink or nearly red (Fig. <xref ref-type="fig" rid="F3">3D, E</xref>).</p></tp:treatment-sec><tp:treatment-sec sec-type="distribution" id="SECID0ENNAE"><title>Distribution and phenology.</title><p><italic><tp:taxon-name><tp:taxon-name-part taxon-name-part-type="genus" reg="Begonia">Begonia</tp:taxon-name-part> <tp:taxon-name-part taxon-name-part-type="species" reg="circumlobata">circumlobata</tp:taxon-name-part></tp:taxon-name></italic> is widely distributed in at least seven provinces of China, from western Hubei to Hunan, Jiangxi, Fujian, Guangdong, Guangxi and Guizhou, growing on flat areas, steep slopes or rock surfaces along or near stream and valley. Alt. 200–1230 m (Fig. <xref ref-type="fig" rid="F4">4</xref>). Flowering June to September, fruiting July to October.</p><fig id="F4" position="float" orientation="portrait"><object-id xmlns:xlink="http://www.w3.org/1999/xlink" content-type="doi" xlink:type="simple">10.3897/phytokeys.153.50805.figure4</object-id><object-id xmlns:xlink="http://www.w3.org/1999/xlink" content-type="arpha" xlink:type="simple">320F0C59-B116-5F17-B874-B8A2F750C3D4</object-id><label>Figure 4.</label><caption><p>Distribution map of <italic><tp:taxon-name><tp:taxon-name-part taxon-name-part-type="genus" reg="Begonia">B.</tp:taxon-name-part> <tp:taxon-name-part taxon-name-part-type="species" reg="circumlobata">circumlobata</tp:taxon-name-part></tp:taxon-name></italic> (including syn. <italic><tp:taxon-name><tp:taxon-name-part taxon-name-part-type="genus" reg="Begonia">B.</tp:taxon-name-part> <tp:taxon-name-part taxon-name-part-type="species" reg="lipingensis">lipingensis</tp:taxon-name-part></tp:taxon-name></italic>) Triangles show distribution based on specimens and field surveys and red triangles indicate type locality of <italic><tp:taxon-name><tp:taxon-name-part taxon-name-part-type="genus" reg="Begonia">B.</tp:taxon-name-part> <tp:taxon-name-part taxon-name-part-type="species" reg="circumlobata">circumlobata</tp:taxon-name-part></tp:taxon-name></italic> (Guangdong) and <italic><tp:taxon-name><tp:taxon-name-part taxon-name-part-type="genus" reg="Begonia">B.</tp:taxon-name-part> <tp:taxon-name-part taxon-name-part-type="species" reg="lipingensis">lipingensis</tp:taxon-name-part></tp:taxon-name></italic> (Guizhou), respectively.</p></caption><graphic xmlns:xlink="http://www.w3.org/1999/xlink" xlink:href="phytokeys-153-013-g004.jpg" position="float" orientation="portrait" xlink:type="simple" id="oo_432248.jpg"><uri content-type="original_file" xlink:type="simple">https://binary.pensoft.net/fig/432248</uri></graphic></fig></tp:treatment-sec><tp:treatment-sec sec-type="conservation status" id="SECID0E2PAE"><title>Conservation status.</title><p>Least Concern (<abbrev xmlns:xlink="http://www.w3.org/1999/xlink" xlink:title="Least Concern" id="ABBRID0EBQAE" xlink:type="simple">LC</abbrev>) due to wide distribution and usually large populations. However, in some places, a small number of plants with variegated leaves (adaxially white spots) have high value as ornamentals. Therefore, these variegated individuals may be over-collected by humans.</p></tp:treatment-sec><tp:treatment-sec sec-type="remarks" id="SECID0EFQAE"><title>Remarks.</title><p><italic><tp:taxon-name><tp:taxon-name-part taxon-name-part-type="genus" reg="Begonia">Begonia</tp:taxon-name-part> <tp:taxon-name-part taxon-name-part-type="species" reg="circumlobata">circumlobata</tp:taxon-name-part></tp:taxon-name></italic> has sparsely hairy leaf blades and outer tepals of male flowers (Fig. <xref ref-type="fig" rid="F3">3C</xref>). It is most similar to <italic><tp:taxon-name><tp:taxon-name-part taxon-name-part-type="genus" reg="Begonia">B.</tp:taxon-name-part> <tp:taxon-name-part taxon-name-part-type="species" reg="jinyunensis">jinyunensis</tp:taxon-name-part></tp:taxon-name></italic> and <italic><tp:taxon-name><tp:taxon-name-part taxon-name-part-type="genus" reg="Begonia">B.</tp:taxon-name-part> <tp:taxon-name-part taxon-name-part-type="species" reg="laminariae">laminariae</tp:taxon-name-part></tp:taxon-name></italic>, particularly in the morphology of its leaves, flowers and fruits. <italic><tp:taxon-name><tp:taxon-name-part taxon-name-part-type="genus" reg="Begonia">Begonia</tp:taxon-name-part> <tp:taxon-name-part taxon-name-part-type="species" reg="circumlobata">circumlobata</tp:taxon-name-part></tp:taxon-name></italic> is also easily confused with some individuals of <italic><tp:taxon-name><tp:taxon-name-part taxon-name-part-type="genus" reg="Begonia">B.</tp:taxon-name-part> <tp:taxon-name-part taxon-name-part-type="species" reg="pedatifida">pedatifida</tp:taxon-name-part></tp:taxon-name></italic> Lév. (<xref ref-type="bibr" rid="B28">Léveillé 1909</xref>), particularly when examining herbarium specimens. Unpublished morphological and molecular data (Tian et al.) suggests that <italic><tp:taxon-name><tp:taxon-name-part taxon-name-part-type="genus" reg="Begonia">B.</tp:taxon-name-part> <tp:taxon-name-part taxon-name-part-type="species" reg="jinyunensis">jinyunensis</tp:taxon-name-part></tp:taxon-name></italic> should be treated as a subspecies of <italic><tp:taxon-name><tp:taxon-name-part taxon-name-part-type="genus" reg="Begonia">B.</tp:taxon-name-part> <tp:taxon-name-part taxon-name-part-type="species" reg="circumlobata">circumlobata</tp:taxon-name-part></tp:taxon-name></italic>. At the same time, a study is ongoing concerning the taxonomic relationship of <italic><tp:taxon-name><tp:taxon-name-part taxon-name-part-type="genus" reg="Begonia">B.</tp:taxon-name-part> <tp:taxon-name-part taxon-name-part-type="species" reg="circumlobata">circumlobata</tp:taxon-name-part></tp:taxon-name></italic>, <italic><tp:taxon-name><tp:taxon-name-part taxon-name-part-type="genus" reg="Begonia">B.</tp:taxon-name-part> <tp:taxon-name-part taxon-name-part-type="species" reg="laminariae">laminariae</tp:taxon-name-part></tp:taxon-name></italic> Irmsch. (<xref ref-type="bibr" rid="B24">Irmscher 1951</xref>) and <italic><tp:taxon-name><tp:taxon-name-part taxon-name-part-type="genus" reg="Begonia">B.</tp:taxon-name-part> <tp:taxon-name-part taxon-name-part-type="species" reg="pedatifida">pedatifida</tp:taxon-name-part></tp:taxon-name></italic>. Since plants with intermediate morphology amongst these three taxa exist in the wild, it appears that gene flow or natural hybridisation might occur between them.</p></tp:treatment-sec><ref-list><ref id="B22"><mixed-citation xmlns:xlink="http://www.w3.org/1999/xlink" xlink:type="simple"><person-group><name name-style="western"><surname>Irmscher</surname><given-names>E</given-names></name></person-group> (<year>1927</year>) <article-title>Beitrage zur kenntnis der ostasiatischen Begonien.</article-title><source>Mitteilungen aus dem Institut für allgemeine Botanik in Hamburg</source><volume>6</volume>(<issue>3</issue>): <fpage>343</fpage>–<lpage>360</lpage>.</mixed-citation></ref><ref id="B27"><mixed-citation xmlns:xlink="http://www.w3.org/1999/xlink" xlink:type="simple"><person-group><name name-style="western"><surname>Ku</surname><given-names>TC</given-names></name></person-group> (<year>1999</year>) <tp:taxon-name><tp:taxon-name-part taxon-name-part-type="family">Begoniaceae</tp:taxon-name-part></tp:taxon-name>. In: Ku TC (Ed.) Flora Reipublicae Popularis Sinica (Vol. 52(1)). Science Press, Beijing. [in Chinese]</mixed-citation></ref><ref id="B15"><mixed-citation xmlns:xlink="http://www.w3.org/1999/xlink" xlink:type="simple"><person-group><name name-style="western"><surname>Gu</surname><given-names>CZ</given-names></name><name name-style="western"><surname>Peng</surname><given-names>CI</given-names></name><name name-style="western"><surname>Turland</surname><given-names>NJ</given-names></name></person-group> (<year>2007</year>) <tp:taxon-name><tp:taxon-name-part taxon-name-part-type="family">Begoniaceae</tp:taxon-name-part></tp:taxon-name>. In: Wu CY, Raven PH (Eds) Flora of China (Vol. 13). (<tp:taxon-name><tp:taxon-name-part taxon-name-part-type="family">Clusiaceae</tp:taxon-name-part></tp:taxon-name> through <tp:taxon-name><tp:taxon-name-part taxon-name-part-type="family">Araliaceae</tp:taxon-name-part></tp:taxon-name>). Science Press &amp; Missouri Botanical Garden, Beijing &amp; St. Louis, Missouri. <ext-link xlink:type="simple" ext-link-type="uri" xlink:href="http://flora.huh.harvard.edu/china/mss/volume13/Begoniaceae.pdf">http://flora.huh.harvard.edu/china/mss/volume13/Begoniaceae.pdf</ext-link></mixed-citation></ref><ref id="B9"><mixed-citation xmlns:xlink="http://www.w3.org/1999/xlink" xlink:type="simple"><person-group><name name-style="western"><surname>Ding</surname><given-names>B</given-names></name><name name-style="western"><surname>Nakamura</surname><given-names>K</given-names></name><name name-style="western"><surname>Kono</surname><given-names>Y</given-names></name><name name-style="western"><surname>Ho</surname><given-names>MJ</given-names></name><name name-style="western"><surname>Peng</surname><given-names>CI</given-names></name></person-group> (<year>2014</year>) <article-title><italic><tp:taxon-name><tp:taxon-name-part taxon-name-part-type="genus">Begonia</tp:taxon-name-part> <tp:taxon-name-part taxon-name-part-type="species">jinyunensis</tp:taxon-name-part></tp:taxon-name></italic> (<tp:taxon-name><tp:taxon-name-part taxon-name-part-type="family">Begoniaceae</tp:taxon-name-part></tp:taxon-name>,section <tp:taxon-name><tp:taxon-name-part taxon-name-part-type="infraspecific-rank"/> <tp:taxon-name-part taxon-name-part-type="section">Platycentrum</tp:taxon-name-part></tp:taxon-name>), a new palmately compound leaved species from Chongqing, China.</article-title><source>Botanical Studies (Taipei, Taiwan)</source><volume>55</volume>(<issue>1</issue>): <fpage>62</fpage>–<lpage>69</lpage>. <ext-link xlink:type="simple" ext-link-type="doi" xlink:href="10.1186/s40529-014-0062-6">https://doi.org/10.1186/s40529-014-0062-6</ext-link></mixed-citation></ref><ref id="B28"><mixed-citation xmlns:xlink="http://www.w3.org/1999/xlink" xlink:type="simple"><person-group><name name-style="western"><surname>Léveillé</surname><given-names>H</given-names></name></person-group> (<year>1909</year>) <article-title>Decades plantarum novarum XVI, in Fedde.</article-title><source>Repertorium Specierum Novarum Regni Vegetabilis</source><volume>7</volume>(<issue>1–3</issue>): <fpage>20</fpage>–<lpage>23</lpage>. <ext-link xlink:type="simple" ext-link-type="doi" xlink:href="10.1002/fedr.19090070108">https://doi.org/10.1002/fedr.19090070108</ext-link> [accessed 20.01.2020]</mixed-citation></ref><ref id="B24"><mixed-citation xmlns:xlink="http://www.w3.org/1999/xlink" xlink:type="simple"><person-group><name name-style="western"><surname>Irmscher</surname><given-names>E</given-names></name></person-group> (<year>1951</year>) <article-title>Some new Chinese species of <italic><tp:taxon-name><tp:taxon-name-part taxon-name-part-type="genus">Begonia</tp:taxon-name-part></tp:taxon-name></italic>.</article-title><source>Notes from the Royal Botanic Garden Edinburgh</source><volume>21</volume>(<issue>1</issue>): <fpage>35</fpage>–<lpage>45</lpage>.</mixed-citation></ref></ref-list></tp:taxon-treatment>
