# Supplementary material for: Several new records, synonyms, and hybrid-origin of Chinese begonias
Source: PhytoKeys. 2020 Jul 16;153:13–35. doi: 10.3897/phytokeys.153.50805 (PMC7381720; doi:10.3897/phytokeys.153.50805)
Supplement: XML Treatment for Begonia longiciliata [file phytokeys.153.50805-treatment4.xml]

<!DOCTYPE tp:taxon-treatment
  PUBLIC "-//TaxonX//DTD Taxonomic Treatment Publishing DTD v0 20100105//EN" "tax-treatment-NSO.dtd">
<tp:taxon-treatment xmlns:tp="http://www.plazi.org/taxpub"><tp:treatment-meta><kwd-group><label>Taxon classification</label><kwd><named-content xmlns:xlink="http://www.w3.org/1999/xlink" content-type="kingdom">Plantae</named-content></kwd><kwd><named-content xmlns:xlink="http://www.w3.org/1999/xlink" content-type="order">Cucurbitales</named-content></kwd><kwd><named-content xmlns:xlink="http://www.w3.org/1999/xlink" content-type="family">Begoniaceae</named-content></kwd></kwd-group><mixed-citation publication-type="journal"><person-group><name><surname>Tian</surname><given-names>Dai-Ke</given-names></name><name><surname>Xiao</surname><given-names>Yan</given-names></name><name><surname>Li</surname><given-names>Yan-Ci</given-names></name><name><surname>Yan</surname><given-names>Ke-Jian</given-names></name></person-group><article-title>Several new records, synonyms, and hybrid-origin of Chinese begonias</article-title><source>PhytoKeys</source><day>16</day><month>7</month><year>2020</year><volume>153</volume><fpage>13</fpage><lpage>35</lpage><pub-id pub-id-type="doi">10.3897/phytokeys.153.50805</pub-id></mixed-citation></tp:treatment-meta><tp:nomenclature><tp:taxon-name><object-id xmlns:xlink="http://www.w3.org/1999/xlink" content-type="arpha" xlink:type="simple">F0973001-2A2E-538D-AE02-E647A5CE0D70</object-id>
            <tp:taxon-name-part taxon-name-part-type="genus" reg="Begonia">Begonia</tp:taxon-name-part>
            <tp:taxon-name-part taxon-name-part-type="species" reg="longiciliata">longiciliata</tp:taxon-name-part>
          </tp:taxon-name><tp:taxon-authority>C.Y.Wu, Acta Phytotaxon. Sinica 33(3): 251, 1995 (Wu and Ku 1995)</tp:taxon-authority><xref ref-type="fig" rid="F5">Fig. 5</xref><tp:nomenclature-citation-list><tp:nomenclature-citation><tp:taxon-name>
                <tp:taxon-name-part taxon-name-part-type="genus" reg="Begonia"/>
                <tp:taxon-name-part taxon-name-part-type="species" reg="sizemoreae"/>
              </tp:taxon-name><comment>-<tp:taxon-name><tp:taxon-name-part taxon-name-part-type="genus" reg="Begonia">Begonia</tp:taxon-name-part> <tp:taxon-name-part taxon-name-part-type="species" reg="sizemoreae">sizemoreae</tp:taxon-name-part></tp:taxon-name> Kiew, Gard. Bull. Singap. 54(6): 95–100, 2004. syn. nov. Type: Vietnam, Ha Tay Province: Ba Vi National Park, no date, <italic>R. Kiew</italic> 5304 (holotype: SING!; isotype: HN!). </comment></tp:nomenclature-citation></tp:nomenclature-citation-list></tp:nomenclature><tp:treatment-sec sec-type="material" id="SECID0ECWAE"><title>Type.</title><p>China, Guizou: Anlong, alt. 990 m, 14 May 1960, <italic>Guizhou Exped. 5117</italic> (holotype: KUN!; isotye: PE!).</p></tp:treatment-sec><tp:treatment-sec sec-type="notes" id="SECID0EKWAE"><title>Note.</title><p><italic><tp:taxon-name><tp:taxon-name-part taxon-name-part-type="genus" reg="Begonia">Begonia</tp:taxon-name-part> <tp:taxon-name-part taxon-name-part-type="species" reg="longiciliata">longiciliata</tp:taxon-name-part></tp:taxon-name></italic> (Fig. <xref ref-type="fig" rid="F5">5</xref>) is mostly close to <italic><tp:taxon-name><tp:taxon-name-part taxon-name-part-type="genus" reg="Begonia">B.</tp:taxon-name-part> <tp:taxon-name-part taxon-name-part-type="species" reg="rex">rex</tp:taxon-name-part></tp:taxon-name></italic> Putz. (Putzey, 1857), but differs mainly by its narrower tepals of both its male and female flowers and longer anthers (up to 4 mm long) with acuminate tips that occur towards the apex of the androecium (Fig. <xref ref-type="fig" rid="F5">5I</xref>). Notably, it has large variation in leaf colour, variegation patterns and flower colour varying from white, pink to even nearly red (Fig. <xref ref-type="fig" rid="F5">5</xref>). <italic><tp:taxon-name><tp:taxon-name-part taxon-name-part-type="genus" reg="Begonia">Begonia</tp:taxon-name-part> <tp:taxon-name-part taxon-name-part-type="species" reg="rex">rex</tp:taxon-name-part></tp:taxon-name></italic> is only found in India, while <italic><tp:taxon-name><tp:taxon-name-part taxon-name-part-type="genus" reg="Begonia">B.</tp:taxon-name-part> <tp:taxon-name-part taxon-name-part-type="species" reg="longiciliata">longiciliata</tp:taxon-name-part></tp:taxon-name></italic> has a wide distribution from Guizhou, Guangxi and southern Yunnan of China, to the north of both Laos and Vietnam (Fig. <xref ref-type="fig" rid="F7">7</xref>). The name <italic><tp:taxon-name><tp:taxon-name-part taxon-name-part-type="genus" reg="Begonia"/><tp:taxon-name-part taxon-name-part-type="species" reg="longiciliata">longiciliata</tp:taxon-name-part></tp:taxon-name></italic> probably refers to the long fibre-like hairs found on the adaxial leaf surface in some populations of this taxon in Guizhou Province (type locality) (Fig. <xref ref-type="fig" rid="F6">6B</xref>), but most populations have glabrous adaxial leaf surface or nearly so (Fig. <xref ref-type="fig" rid="F6">6C</xref>) particularly in Yunnan Province. It is also similar to <italic><tp:taxon-name><tp:taxon-name-part taxon-name-part-type="genus" reg="Begonia">B.</tp:taxon-name-part> <tp:taxon-name-part taxon-name-part-type="species" reg="annulata">annulata</tp:taxon-name-part></tp:taxon-name></italic> K.Koch (Koch, 1837) in leaf morphology, but can be easily separated by the latter’s hairy (vs. glabrous) tepals of both male and female flowers and fruits (<xref ref-type="bibr" rid="B1">Camfield and Hughes 2018</xref>).</p><fig id="F5" position="float" orientation="portrait"><object-id xmlns:xlink="http://www.w3.org/1999/xlink" content-type="doi" xlink:type="simple">10.3897/phytokeys.153.50805.figure5</object-id><object-id xmlns:xlink="http://www.w3.org/1999/xlink" content-type="arpha" xlink:type="simple">EE46C026-FC1D-5339-BBEA-4FE740A6BF3A</object-id><label>Figure 5.</label><caption><p>Morphological variation of <italic><tp:taxon-name><tp:taxon-name-part taxon-name-part-type="genus" reg="Begonia">Begonia</tp:taxon-name-part> <tp:taxon-name-part taxon-name-part-type="species" reg="longiciliata">longiciliata</tp:taxon-name-part></tp:taxon-name></italic> in China(Photos by Daike Tian) <bold>A–E</bold> population from Guizhou Province: <bold>A</bold> individual with dark green leaves and white variegation (near white ring or isolated white spots) <bold>B</bold> pure green-leaved individual <bold>C</bold> fruit with one long wing and two short wings <bold>D</bold> comparison of adaxial (upper) and abaxial (low) views of leaf variation in colour and variegation <bold>E</bold> male flower (deep-pink one not shown) <bold>F–J</bold> population from Yunnan province: <bold>F</bold> female flower, showing pink variant <bold>G</bold> cross-section of ovary showing two locules and bilamillate placenta <bold>H</bold> dark-green leaved individual with a light-green ring band <bold>I</bold> male flower showing very long anther in upper portion of androecium <bold>J</bold> comparison of adaxial (upper five leaves) and abaxial (lower five leaves), showing differences in leaf colour and variegation of different individuals.</p></caption><graphic xmlns:xlink="http://www.w3.org/1999/xlink" xlink:href="phytokeys-153-013-g005.jpg" position="float" orientation="portrait" xlink:type="simple" id="oo_432249.jpg"><uri content-type="original_file" xlink:type="simple">https://binary.pensoft.net/fig/432249</uri></graphic></fig><p><italic><tp:taxon-name><tp:taxon-name-part taxon-name-part-type="genus" reg="Begonia">Begonia</tp:taxon-name-part> <tp:taxon-name-part taxon-name-part-type="species" reg="longiciliata">longiciliata</tp:taxon-name-part></tp:taxon-name></italic> has been wrongly treated as <italic><tp:taxon-name><tp:taxon-name-part taxon-name-part-type="genus" reg="Begonia">B.</tp:taxon-name-part> <tp:taxon-name-part taxon-name-part-type="species" reg="rex">rex</tp:taxon-name-part></tp:taxon-name></italic> in China (<xref ref-type="bibr" rid="B27">Ku 1999</xref>; <xref ref-type="bibr" rid="B15">Gu et al. 2007</xref>) and was even treated as a new species (<italic><tp:taxon-name><tp:taxon-name-part taxon-name-part-type="genus" reg="Begonia">B.</tp:taxon-name-part> <tp:taxon-name-part taxon-name-part-type="species" reg="sizemoreae">sizemoreae</tp:taxon-name-part></tp:taxon-name></italic>) in 2004 (<xref ref-type="bibr" rid="B25">Kiew 2004</xref>), based on a type specimen collected in Ba Vi National Park in northern Vietnam. The material from China, Vietnam and Loas is mostly similar; the imaged type plants of <italic><tp:taxon-name><tp:taxon-name-part taxon-name-part-type="genus" reg="Begonia">B.</tp:taxon-name-part> <tp:taxon-name-part taxon-name-part-type="species" reg="sizemoreae">sizemoreae</tp:taxon-name-part></tp:taxon-name></italic> from northern Vietnam are nearly identical to plants of <italic><tp:taxon-name><tp:taxon-name-part taxon-name-part-type="genus" reg="Begonia">B.</tp:taxon-name-part> <tp:taxon-name-part taxon-name-part-type="species" reg="longiciliata">longiciliata</tp:taxon-name-part></tp:taxon-name></italic> from China; <italic><tp:taxon-name><tp:taxon-name-part taxon-name-part-type="genus" reg="Begonia">B.</tp:taxon-name-part> <tp:taxon-name-part taxon-name-part-type="species" reg="longicilata">longicilata</tp:taxon-name-part></tp:taxon-name></italic> and <italic><tp:taxon-name><tp:taxon-name-part taxon-name-part-type="genus" reg="Begonia">B.</tp:taxon-name-part> <tp:taxon-name-part taxon-name-part-type="species" reg="sizemoreae">sizemoreae</tp:taxon-name-part></tp:taxon-name></italic> are distributed mostly along the China-Vietnam boundary regions; recently, the species was recorded as <italic><tp:taxon-name><tp:taxon-name-part taxon-name-part-type="genus" reg="Begonia">B.</tp:taxon-name-part> <tp:taxon-name-part taxon-name-part-type="species" reg="sizemoreae">sizemoreae</tp:taxon-name-part></tp:taxon-name></italic> in northern Laos (<xref ref-type="bibr" rid="B11">Ding et al. 2020</xref>); no stably different key characteristics are found between <italic><tp:taxon-name><tp:taxon-name-part taxon-name-part-type="genus" reg="Begonia">B.</tp:taxon-name-part> <tp:taxon-name-part taxon-name-part-type="species" reg="longicilata">longicilata</tp:taxon-name-part></tp:taxon-name></italic> and <italic><tp:taxon-name><tp:taxon-name-part taxon-name-part-type="genus" reg="Begonia">B.</tp:taxon-name-part> <tp:taxon-name-part taxon-name-part-type="species" reg="sizemoreae">sizemoreae</tp:taxon-name-part></tp:taxon-name></italic>. Therefore, <italic><tp:taxon-name><tp:taxon-name-part taxon-name-part-type="genus" reg="Begonia">B.</tp:taxon-name-part> <tp:taxon-name-part taxon-name-part-type="species" reg="sizemoreae">sizemoreae</tp:taxon-name-part></tp:taxon-name></italic> is considered by us as a synonym of <italic><tp:taxon-name><tp:taxon-name-part taxon-name-part-type="genus" reg="Begonia">B.</tp:taxon-name-part> <tp:taxon-name-part taxon-name-part-type="species" reg="longicilata">longicilata</tp:taxon-name-part></tp:taxon-name></italic>.</p><fig id="F6" position="float" orientation="portrait"><object-id xmlns:xlink="http://www.w3.org/1999/xlink" content-type="doi" xlink:type="simple">10.3897/phytokeys.153.50805.figure6</object-id><object-id xmlns:xlink="http://www.w3.org/1999/xlink" content-type="arpha" xlink:type="simple">8EB16DCE-FE74-5368-A21F-CA060D7DDCB8</object-id><label>Figure 6.</label><caption><p>Comparison on hairy and glabrous adaxial leaf surface of <italic><tp:taxon-name><tp:taxon-name-part taxon-name-part-type="genus" reg="Begonia">B.</tp:taxon-name-part> <tp:taxon-name-part taxon-name-part-type="species" reg="longiciliata">longiciliata</tp:taxon-name-part></tp:taxon-name></italic><bold>A</bold> plant with hairs (cultivated as <italic><tp:taxon-name><tp:taxon-name-part taxon-name-part-type="genus" reg="Begonia">Begonia</tp:taxon-name-part></tp:taxon-name></italic> U388, American <tp:taxon-name><tp:taxon-name-part taxon-name-part-type="genus" reg="Begonia">Begonia</tp:taxon-name-part></tp:taxon-name> Society Conference 2012) <bold>B</bold> Guizhou population with hairs (arrow direction) <bold>C</bold> Yunnan population with glabrous adaxial leaf surface.(Photos by Daike Tian).</p></caption><graphic xmlns:xlink="http://www.w3.org/1999/xlink" xlink:href="phytokeys-153-013-g006.jpg" position="float" orientation="portrait" xlink:type="simple" id="oo_432250.jpg"><uri content-type="original_file" xlink:type="simple">https://binary.pensoft.net/fig/432250</uri></graphic></fig></tp:treatment-sec><tp:treatment-sec sec-type="material" id="SECID0E6AAG"><title>Specimens examined.</title><p><bold>China: Yunnan</bold>, <bold>Jiangcheng</bold>: Kukazai Qushui, 14 Dec. 1991, Guoda Tao 49032; Tukahe, 18 Dec 1991, Guoda Tao 47818, 49127 (HITBC); Jiahe, 23 Sept 2015, Daike Tian et al. TDK2659 (CHS). Pingzhangzhai, Pingzhang village, Jiahe, 30 Oct 2012, Jiangcheng Survey Team 5308260564 (IMDY); Jiahe to Xiaoheijiang, 21 Oct 2011, Daike Tian et al. TDK252, TDK253 (CHS); Jiangcheng county to Daheishan, 21 Oct 2011, Daike Tian et al. TDK257 (CHS). <bold>Jinping</bold>: Riverside, 22 Oct 2008, Xiaohua Jin 9467 (PE); Laomeng, 22 Nov 2007, Yumin Shui et al. 80105 (KUN). <bold>Lüchun</bold>: Laomenghe, 22 May 1974, Lüchun Team 1092 (KUN); Huanglianshan, 30 Oct 1995, Sugong Wu et al. 379 (KUN), 31 Oct 1995, Sugong Wu et al. 3354 (KUN), Sugong Wu et al. 3354 (PE), 01 Nov 1995, Sugong Wu et al. 2609 (KUN); Xiaohejiang, 18 Oct 2000, Yumin Shui &amp; Wenhong Chen 13132, 13797 (KUN); Erpu to Banpo, 22 Oct 2000, Yumin Shui &amp; Wenhong Chen 13620, 13696 (KUN); Erpu to Dapu, 23 Oct 2000, Yumin Shui &amp; Wenhong Chen 14138 (KUN); 24 Oct 2000, Yumin Shui &amp; Wenhong Chen 13848 (KUN); Xinzhai, Erpu, 03 Nov 2007, Yumin Shui et al. 72970 (KUN); Shiyazi, Daheishan, 22 Nov. 2011, Jianghai He et al. HLS0353 (KUN); Lüchun county to Manhao of Gejiu county, 25 Aug 2013, Daike Tian et al. TDK1281, TDK1283 (CHS); Daheishan, 23 Sept 2015, Daike Tian et al. TDK2661 (CHS); Dashuigou, 23 Sept 2015, Daike Tian et al. TDK2663 (CHS); Cheli of Pinghe, 23 Sept 2015, Daike Tian et al. TDK2680 (CHS); Xiaoheijiang, Xinzhai of Pinghe, 24 Sept 2015, Daike Tian et al. TDK2683, 2685 (CHS). <bold>Luquan</bold>: Mayu, 30 Oct 1995, Sugong Wu et al. 379 (PE). <bold>Mengla</bold>: Xishuangbanna Tropical Botanical Garden, Menglun, 21 Sept 2015, Daike Tian et al. TDK2629 (CHS) (cultivated). <bold>Guangxi</bold>, <bold>Longlin</bold>: Jinzhongshan, 23 May 1977, Zhou Fakai 3-0701 (GXMI); Same locality, 24 Sept 1984, Chinese Medicine Team 0185 (GXMI). <bold>Tian’e</bold>: Xiangyang, 01 May 1978, Tian’e Team 4-6-0255 (GXMI). <bold>Guizhou</bold>, <bold>Anlong</bold>: Huali of Tingya, 14 May 1960, Zhisong Zhang &amp; Yongtian Zhang 3320 (PE); Xiaojiatang, Lishu village of Dushan, 15 Oct 2017, Daike Tian et al. TDK3473 (CHS); Xiaoanhe, Pojing of Dushan, 15 Oct 2017, Daike Tian et al. TDK3474 (CHS). <bold>Xingyi</bold>: Daojiao, Gongqiao of Zerong, 14 Oct 2017, Daike Tian et al. TDK3460 (CHS). <bold>Zhenfeng</bold>: 19 Sept 1936, Shiwei Deng 90987 (IBSC). <bold>Unknown county</bold>: Feb 1921, M. Cavalerie, unknown collection no. (P06841311) (P); Oct 1917, M. Esquirol, unknown collection no. (P05495115) (P).</p><fig id="F7" position="float" orientation="portrait"><object-id xmlns:xlink="http://www.w3.org/1999/xlink" content-type="doi" xlink:type="simple">10.3897/phytokeys.153.50805.figure7</object-id><object-id xmlns:xlink="http://www.w3.org/1999/xlink" content-type="arpha" xlink:type="simple">3775E95D-A581-5DE9-872E-E0C0E0705951</object-id><label>Figure 7.</label><caption><p>Distribution of <italic><tp:taxon-name><tp:taxon-name-part taxon-name-part-type="genus" reg="Begonia">Begonia</tp:taxon-name-part> <tp:taxon-name-part taxon-name-part-type="species" reg="longiciliata">longiciliata</tp:taxon-name-part></tp:taxon-name></italic> (including syn. <italic><tp:taxon-name><tp:taxon-name-part taxon-name-part-type="genus" reg="Begonia">B.</tp:taxon-name-part> <tp:taxon-name-part taxon-name-part-type="species" reg="sizemoreae">sizemoreae</tp:taxon-name-part></tp:taxon-name></italic>) Triangles show distribution based on specimens and field survey and red triangles indicate type locality of <italic><tp:taxon-name><tp:taxon-name-part taxon-name-part-type="genus" reg="Begonia">B.</tp:taxon-name-part> <tp:taxon-name-part taxon-name-part-type="species" reg="longiciliata">longiciliata</tp:taxon-name-part></tp:taxon-name></italic> (Guizhou, China) and <italic><tp:taxon-name><tp:taxon-name-part taxon-name-part-type="genus" reg="Begonia">B.</tp:taxon-name-part> <tp:taxon-name-part taxon-name-part-type="species" reg="sizemoreae">sizemoreae</tp:taxon-name-part></tp:taxon-name></italic> (Bavi, Vietnam), respectively.</p></caption><graphic xmlns:xlink="http://www.w3.org/1999/xlink" xlink:href="phytokeys-153-013-g007.jpg" position="float" orientation="portrait" xlink:type="simple" id="oo_433973.jpg"><uri content-type="original_file" xlink:type="simple">https://binary.pensoft.net/fig/433973</uri></graphic></fig><p><bold>Laos</bold>: Phongsaly, Tan et al. L0559 (HITBC) (<xref ref-type="bibr" rid="B11">Ding et al. 2020</xref>).</p><p><bold>Vietnam</bold>: Ba Vi National Park, Ha Tay province, R. Kiew 5304 (SING, HN); Tonkin (Mountain Bavi), Dec 1887, B. Balansa 3765 (P); Tonkin, 29 Apr 1936, M. Polane 25811 (P).</p></tp:treatment-sec><tp:treatment-sec sec-type="distribution" id="SECID0EGEAG"><title>Distribution and phenology.</title><p><bold>China: Guangxi</bold> (Longlin, Tian’e), <bold>Guizhou</bold> (Anlong, Xingyi, Zhenfeng), <bold>Yunnan</bold> (Jiangcheng, Jinping, Lüchun, Luquan); <bold>Laos</bold> (Phongsaly); <bold>Vietnam</bold> (Ba Vi) (Fig. <xref ref-type="fig" rid="F7">7</xref>). Alt. 300–1300 m. Flowering May to November, fruiting June to December.</p></tp:treatment-sec><tp:treatment-sec sec-type="conservation status" id="SECID0E1EAG"><title>Conservation status.</title><p>Near Threatened (<abbrev xmlns:xlink="http://www.w3.org/1999/xlink" xlink:title="Near Threatened" id="ABBRID0EAFAG" xlink:type="simple">NT</abbrev>). <italic><tp:taxon-name><tp:taxon-name-part taxon-name-part-type="genus" reg="Begonia">Begonia</tp:taxon-name-part> <tp:taxon-name-part taxon-name-part-type="species" reg="longiciliata">longiciliata</tp:taxon-name-part></tp:taxon-name></italic> has a relatively broad distribution, particularly in the borders of China, Laos and Vietnam (Fig. <xref ref-type="fig" rid="F7">7</xref>); however, the size of most populations is small and the habitats are fragmented. Its distribution range is extremely narrow in both Guangxi and Guizhou provinces of China. Several populations exist with less than 20 or even 10 individuals. In these two provinces, the population size continues to decrease, with very little seedling recruitment, due to habitat deterioration and disturbance from agricultural activities. This species also needs an environment that has a high level of humidity to survive well. Additionally, because of its beautiful foliage, wild plants are at risk of overharvesting, therefore, it should be considered Vulnerable (B2ab(iv)) in China.</p></tp:treatment-sec><tp:treatment-sec sec-type="remarks" id="SECID0ETFAG"><title>Remarks.</title><p><italic><tp:taxon-name><tp:taxon-name-part taxon-name-part-type="genus" reg="Begonia">Begonia</tp:taxon-name-part> <tp:taxon-name-part taxon-name-part-type="species" reg="longiciliata">longiciliata</tp:taxon-name-part></tp:taxon-name></italic> has been treated as a synonym of <italic><tp:taxon-name><tp:taxon-name-part taxon-name-part-type="genus" reg="Begonia">B.</tp:taxon-name-part> <tp:taxon-name-part taxon-name-part-type="species" reg="rex">rex</tp:taxon-name-part></tp:taxon-name></italic> for a long time in China (<xref ref-type="bibr" rid="B27">Ku 1999</xref>; <xref ref-type="bibr" rid="B15">Gu et al. 2007</xref>). Several horticultural cultivars have been produced by crossing it with other <italic><tp:taxon-name><tp:taxon-name-part taxon-name-part-type="genus" reg="Begonia">Begonia</tp:taxon-name-part></tp:taxon-name></italic> taxa at Kunming Botanical Garden of China (<xref ref-type="bibr" rid="B40">Tian et al. 2001</xref>, <xref ref-type="bibr" rid="B41">2002</xref>). However, <italic><tp:taxon-name><tp:taxon-name-part taxon-name-part-type="genus" reg="Begonia">B.</tp:taxon-name-part> <tp:taxon-name-part taxon-name-part-type="species" reg="rex">rex</tp:taxon-name-part></tp:taxon-name></italic> has not been collected or observed in the wild in China. It was recorded in several locations from Arunachal Pradesh (<xref ref-type="bibr" rid="B1">Camfield and Hughes 2018</xref>) (called southern Tibet by China), a currently China-India disputed region. In addition, <italic><tp:taxon-name><tp:taxon-name-part taxon-name-part-type="genus" reg="Begonia">B.</tp:taxon-name-part> <tp:taxon-name-part taxon-name-part-type="species" reg="longiciliata">longiciliata</tp:taxon-name-part></tp:taxon-name></italic> was previously cultivated under the code U3888 (with long hairs on adaxial leaf surface, Fig. <xref ref-type="fig" rid="F6">6A</xref>) by the American <tp:taxon-name><tp:taxon-name-part taxon-name-part-type="genus" reg="Begonia">Begonia</tp:taxon-name-part></tp:taxon-name> Society and these cultivated plants were correctly identified as <italic><tp:taxon-name><tp:taxon-name-part taxon-name-part-type="genus" reg="Begonia">B.</tp:taxon-name-part> <tp:taxon-name-part taxon-name-part-type="species" reg="longiciliata">longiciliata</tp:taxon-name-part></tp:taxon-name></italic> by Golding (<xref ref-type="bibr" rid="B14">Golding 2004</xref>), but were later treated by other researchers as <italic><tp:taxon-name><tp:taxon-name-part taxon-name-part-type="genus" reg="Begonia">B.</tp:taxon-name-part> <tp:taxon-name-part taxon-name-part-type="species" reg="rex">rex</tp:taxon-name-part></tp:taxon-name></italic> (<xref ref-type="bibr" rid="B27">Ku 1999</xref>; <xref ref-type="bibr" rid="B15">Gu et al. 2007</xref>) or <italic><tp:taxon-name><tp:taxon-name-part taxon-name-part-type="genus" reg="Begonia">B.</tp:taxon-name-part> <tp:taxon-name-part taxon-name-part-type="species" reg="sizemoreae">sizemoreae</tp:taxon-name-part></tp:taxon-name></italic> (<xref ref-type="bibr" rid="B37">Tebbitt 2005</xref>). <italic><tp:taxon-name><tp:taxon-name-part taxon-name-part-type="genus" reg="Begonia">Begonia</tp:taxon-name-part> <tp:taxon-name-part taxon-name-part-type="species" reg="longiciliata">longiciliata</tp:taxon-name-part></tp:taxon-name></italic> is officially established, based on our extensive field surveys, literature review, specimen examination and the observation of plants in cultivation. According to their morphological similarity and adjacent distribution, <italic><tp:taxon-name><tp:taxon-name-part taxon-name-part-type="genus" reg="Begonia">B.</tp:taxon-name-part> <tp:taxon-name-part taxon-name-part-type="species" reg="longiciliata">longiciliata</tp:taxon-name-part></tp:taxon-name></italic> and <italic><tp:taxon-name><tp:taxon-name-part taxon-name-part-type="genus" reg="Begonia">B.</tp:taxon-name-part> <tp:taxon-name-part taxon-name-part-type="species" reg="rex">rex</tp:taxon-name-part></tp:taxon-name></italic> are similar to each other and they may have differentiated possibly due to geographic isolation. Further investigation is needed on their relationship and whether it is more reasonable to treat <italic><tp:taxon-name><tp:taxon-name-part taxon-name-part-type="genus" reg="Begonia">B.</tp:taxon-name-part> <tp:taxon-name-part taxon-name-part-type="species" reg="longiciliata">longiciliata</tp:taxon-name-part></tp:taxon-name></italic> as a subspecies or variety of <italic><tp:taxon-name><tp:taxon-name-part taxon-name-part-type="genus" reg="Begonia">B.</tp:taxon-name-part> <tp:taxon-name-part taxon-name-part-type="species" reg="rex">rex</tp:taxon-name-part></tp:taxon-name></italic>.</p></tp:treatment-sec><ref-list><ref id="B1"><mixed-citation xmlns:xlink="http://www.w3.org/1999/xlink" xlink:type="simple"><person-group><name name-style="western"><surname>Camfield</surname><given-names>R</given-names></name><name name-style="western"><surname>Hughes</surname><given-names>M</given-names></name></person-group> (<year>2018</year>) <article-title>A revision and one new species of <italic><tp:taxon-name><tp:taxon-name-part taxon-name-part-type="genus">Begonia</tp:taxon-name-part></tp:taxon-name></italic> L. (<tp:taxon-name><tp:taxon-name-part taxon-name-part-type="family">Begoniaceae</tp:taxon-name-part></tp:taxon-name>, <tp:taxon-name><tp:taxon-name-part taxon-name-part-type="order">Cucurbitales</tp:taxon-name-part></tp:taxon-name>) in Northeast India.</article-title><source>European Journal of Taxonomy</source><volume>396</volume>: <fpage>1</fpage>–<lpage>116</lpage>. <ext-link xlink:type="simple" ext-link-type="doi" xlink:href="10.5852/ejt.2018.396">https://doi.org/10.5852/ejt.2018.396</ext-link></mixed-citation></ref><ref id="B27"><mixed-citation xmlns:xlink="http://www.w3.org/1999/xlink" xlink:type="simple"><person-group><name name-style="western"><surname>Ku</surname><given-names>TC</given-names></name></person-group> (<year>1999</year>) <tp:taxon-name><tp:taxon-name-part taxon-name-part-type="family">Begoniaceae</tp:taxon-name-part></tp:taxon-name>. In: Ku TC (Ed.) Flora Reipublicae Popularis Sinica (Vol. 52(1)). Science Press, Beijing. [in Chinese]</mixed-citation></ref><ref id="B15"><mixed-citation xmlns:xlink="http://www.w3.org/1999/xlink" xlink:type="simple"><person-group><name name-style="western"><surname>Gu</surname><given-names>CZ</given-names></name><name name-style="western"><surname>Peng</surname><given-names>CI</given-names></name><name name-style="western"><surname>Turland</surname><given-names>NJ</given-names></name></person-group> (<year>2007</year>) <tp:taxon-name><tp:taxon-name-part taxon-name-part-type="family">Begoniaceae</tp:taxon-name-part></tp:taxon-name>. In: Wu CY, Raven PH (Eds) Flora of China (Vol. 13). (<tp:taxon-name><tp:taxon-name-part taxon-name-part-type="family">Clusiaceae</tp:taxon-name-part></tp:taxon-name> through <tp:taxon-name><tp:taxon-name-part taxon-name-part-type="family">Araliaceae</tp:taxon-name-part></tp:taxon-name>). Science Press &amp; Missouri Botanical Garden, Beijing &amp; St. Louis, Missouri. <ext-link xlink:type="simple" ext-link-type="uri" xlink:href="http://flora.huh.harvard.edu/china/mss/volume13/Begoniaceae.pdf">http://flora.huh.harvard.edu/china/mss/volume13/Begoniaceae.pdf</ext-link></mixed-citation></ref><ref id="B25"><mixed-citation xmlns:xlink="http://www.w3.org/1999/xlink" xlink:type="simple"><person-group><name name-style="western"><surname>Kiew</surname><given-names>R</given-names></name></person-group> (<year>2004</year>) <article-title><italic><tp:taxon-name><tp:taxon-name-part taxon-name-part-type="genus">Begonia</tp:taxon-name-part> <tp:taxon-name-part taxon-name-part-type="species">sizemoreae</tp:taxon-name-part></tp:taxon-name></italic> Kiew (<tp:taxon-name><tp:taxon-name-part taxon-name-part-type="family">Begoniaceae</tp:taxon-name-part></tp:taxon-name>), a handsome new <italic><tp:taxon-name><tp:taxon-name-part taxon-name-part-type="genus">Begonia</tp:taxon-name-part></tp:taxon-name></italic> from Vietnam.</article-title><source>Gardens’ Bulletin (Singapore)</source><volume>54</volume>(<issue>6</issue>): <fpage>95</fpage>–<lpage>100</lpage>. <ext-link xlink:type="simple" ext-link-type="uri" xlink:href="https://biodiversitylibrary.org/page/435991921">https://biodiversitylibrary.org/page/435991921</ext-link> [accessed 20.01.2020]</mixed-citation></ref><ref id="B11"><mixed-citation xmlns:xlink="http://www.w3.org/1999/xlink" xlink:type="simple"><person-group><name name-style="western"><surname>Ding</surname><given-names>HB</given-names></name><name name-style="western"><surname>Maw</surname><given-names>MB</given-names></name><name name-style="western"><surname>Yang</surname><given-names>B</given-names></name><name name-style="western"><surname>Bouamanivong</surname><given-names>S</given-names></name><name name-style="western"><surname>Tan</surname><given-names>YH</given-names></name></person-group> (<year>2020</year>) <article-title>An updated checklist of <italic><tp:taxon-name><tp:taxon-name-part taxon-name-part-type="genus">Begonia</tp:taxon-name-part></tp:taxon-name></italic> (<tp:taxon-name><tp:taxon-name-part taxon-name-part-type="family">Begoniaceae</tp:taxon-name-part></tp:taxon-name>) in Laos, with two new species and five new records.</article-title><source>PhytoKeys</source><volume>137</volume>: <fpage>187</fpage>–<lpage>301</lpage>. <ext-link xlink:type="simple" ext-link-type="doi" xlink:href="10.3897/phytokeys.138.46718">https://doi.org/10.3897/phytokeys.138.46718</ext-link></mixed-citation></ref><ref id="B40"><mixed-citation xmlns:xlink="http://www.w3.org/1999/xlink" xlink:type="simple"><person-group><name name-style="western"><surname>Tian</surname><given-names>DK</given-names></name><name name-style="western"><surname>Li</surname><given-names>JX</given-names></name><name name-style="western"><surname>Guan</surname><given-names>KY</given-names></name></person-group> (<year>2001</year>) <article-title>New <italic><tp:taxon-name><tp:taxon-name-part taxon-name-part-type="genus">Begonia</tp:taxon-name-part></tp:taxon-name></italic> varieties –‘Kunming Bird’, ‘Kang-er’ and ‘White Snow’.</article-title><source>Yuan Yi Xue Bao</source><volume>28</volume>(<issue>2</issue>): <fpage>186</fpage>–<lpage>186</lpage>. [in Chinese with English abstract]</mixed-citation></ref><ref id="B41"><mixed-citation xmlns:xlink="http://www.w3.org/1999/xlink" xlink:type="simple"><person-group><name name-style="western"><surname>Tian</surname><given-names>DK</given-names></name><name name-style="western"><surname>Guan</surname><given-names>KY</given-names></name><name name-style="western"><surname>Li</surname><given-names>JX</given-names></name><name name-style="western"><surname>Xiang</surname><given-names>JY</given-names></name></person-group> (<year>2002</year>) <article-title>New varieties of <italic><tp:taxon-name><tp:taxon-name-part taxon-name-part-type="genus">Begonia</tp:taxon-name-part></tp:taxon-name></italic> – ‘Dabai’, ‘Jianlü’, ‘Meinü’ and ‘Zhongda’.</article-title><source>Yuan Yi Xue Bao</source><volume>29</volume>(<issue>1</issue>): <fpage>90</fpage>–<lpage>91</lpage>. [Chinese with English Abstract]</mixed-citation></ref><ref id="B14"><mixed-citation xmlns:xlink="http://www.w3.org/1999/xlink" xlink:type="simple"><person-group><name name-style="western"><surname>Golding</surname><given-names>J</given-names></name></person-group> (<year>2004</year>) <article-title><italic><tp:taxon-name><tp:taxon-name-part taxon-name-part-type="genus">Begonia</tp:taxon-name-part></tp:taxon-name></italic> U 3888 is <italic><tp:taxon-name><tp:taxon-name-part taxon-name-part-type="genus">Begonia</tp:taxon-name-part> <tp:taxon-name-part taxon-name-part-type="species">longiciliata</tp:taxon-name-part></tp:taxon-name></italic> C.Y.Wu.</article-title><source>The Begonian</source><volume>71</volume>: <fpage>154</fpage>–<lpage>156</lpage>.</mixed-citation></ref><ref id="B37"><mixed-citation xmlns:xlink="http://www.w3.org/1999/xlink" xlink:type="simple"><person-group><name name-style="western"><surname>Tebbitt</surname><given-names>MC</given-names></name></person-group> (<year>2005</year>) <source>Begonias: Cultivation, Identification and Natural History.</source><publisher-name>Timber Press</publisher-name>, <publisher-loc>Portland</publisher-loc>, <size units="page">3 pp</size>.</mixed-citation></ref></ref-list></tp:taxon-treatment>
