# Supplementary material for: Several new records, synonyms, and hybrid-origin of Chinese begonias
Source: PhytoKeys. 2020 Jul 16;153:13–35. doi: 10.3897/phytokeys.153.50805 (PMC7381720; doi:10.3897/phytokeys.153.50805)
Supplement: XML Treatment for Begonia taliensis [file phytokeys.153.50805-treatment5.xml]

<!DOCTYPE tp:taxon-treatment
  PUBLIC "-//TaxonX//DTD Taxonomic Treatment Publishing DTD v0 20100105//EN" "tax-treatment-NSO.dtd">
<tp:taxon-treatment xmlns:tp="http://www.plazi.org/taxpub"><tp:treatment-meta><kwd-group><label>Taxon classification</label><kwd><named-content xmlns:xlink="http://www.w3.org/1999/xlink" content-type="kingdom">Plantae</named-content></kwd><kwd><named-content xmlns:xlink="http://www.w3.org/1999/xlink" content-type="order">Cucurbitales</named-content></kwd><kwd><named-content xmlns:xlink="http://www.w3.org/1999/xlink" content-type="family">Begoniaceae</named-content></kwd></kwd-group><mixed-citation publication-type="journal"><person-group><name><surname>Tian</surname><given-names>Dai-Ke</given-names></name><name><surname>Xiao</surname><given-names>Yan</given-names></name><name><surname>Li</surname><given-names>Yan-Ci</given-names></name><name><surname>Yan</surname><given-names>Ke-Jian</given-names></name></person-group><article-title>Several new records, synonyms, and hybrid-origin of Chinese begonias</article-title><source>PhytoKeys</source><day>16</day><month>7</month><year>2020</year><volume>153</volume><fpage>13</fpage><lpage>35</lpage><pub-id pub-id-type="doi">10.3897/phytokeys.153.50805</pub-id></mixed-citation></tp:treatment-meta><tp:nomenclature><tp:taxon-name><object-id xmlns:xlink="http://www.w3.org/1999/xlink" content-type="arpha" xlink:type="simple">73DDCDAE-4C43-52E1-8F19-80C364D0C4C3</object-id>
            <tp:taxon-name-part taxon-name-part-type="genus" reg="Begonia">Begonia</tp:taxon-name-part>
            <tp:taxon-name-part taxon-name-part-type="species" reg="taliensis">taliensis</tp:taxon-name-part>
          </tp:taxon-name><tp:taxon-authority>Gagnepain, Bull. Mus. Natl. Hist. Nat. 15: 279, 1919</tp:taxon-authority><xref ref-type="fig" rid="F8">Fig. 8</xref><tp:nomenclature-citation-list><tp:nomenclature-citation><tp:taxon-name>
                <tp:taxon-name-part taxon-name-part-type="genus" reg="Begonia"/>
                <tp:taxon-name-part taxon-name-part-type="species" reg="muliensis"/>
              </tp:taxon-name><comment>-<tp:taxon-name><tp:taxon-name-part taxon-name-part-type="genus" reg="Begonia">Begonia</tp:taxon-name-part> <tp:taxon-name-part taxon-name-part-type="species" reg="muliensis">muliensis</tp:taxon-name-part></tp:taxon-name> T.T.Yu, <italic>Bull. Fan. Mem. Inst. Biol.</italic>, 1:119, 1948 (<xref ref-type="bibr" rid="B51">Yu 1948</xref>). syn. nov. Type: China, Sichuan: no locality data, no date, <italic>T.T. Yü</italic>, <italic>14024</italic> (A!) </comment></tp:nomenclature-citation></tp:nomenclature-citation-list></tp:nomenclature><tp:treatment-sec sec-type="material" id="SECID0ESNAG"><title>Type.</title><p>China,Yunnan: Tali (Dali), 4 Sept. 1883, <italic>J.M. Delavay 220</italic> (Lectotype, P!, designated here).</p></tp:treatment-sec><tp:treatment-sec sec-type="notes" id="SECID0E1NAG"><title>Note.</title><p><italic><tp:taxon-name><tp:taxon-name-part taxon-name-part-type="genus" reg="Begonia">Begonia</tp:taxon-name-part> <tp:taxon-name-part taxon-name-part-type="species" reg="taliensis">taliensis</tp:taxon-name-part></tp:taxon-name></italic> is relatively widely distributed in many counties from Yunnan Province to Sichuan Province in China (Fig. <xref ref-type="fig" rid="F9">9</xref>). It exhibits considerable variation in size of plant, leaf and inflorescence, shape of lobes, leaf colour and blade variegation patterns (Fig. <xref ref-type="fig" rid="F8">8</xref>). However, its net-like pattern of red lines on the fruits is a stable character (Fig. <xref ref-type="fig" rid="F10">10F</xref>, left corner). There is no distinction in distribution and morphology between it and <italic><tp:taxon-name><tp:taxon-name-part taxon-name-part-type="genus" reg="Begonia">B.</tp:taxon-name-part> <tp:taxon-name-part taxon-name-part-type="species" reg="muliensis">muliensis</tp:taxon-name-part></tp:taxon-name></italic> (isotype, Fig. <xref ref-type="fig" rid="F10">10D</xref>) (HU). In addition, when <italic><tp:taxon-name><tp:taxon-name-part taxon-name-part-type="genus" reg="Begonia">B.</tp:taxon-name-part> <tp:taxon-name-part taxon-name-part-type="species" reg="taliensis">taliensis</tp:taxon-name-part></tp:taxon-name></italic> was described and published, the author (<xref ref-type="bibr" rid="B13">Gagnepain 1919</xref>) cited three collections of specimens: Ducloux 5184 (B), Delavay 220 (P), and Henry 8946 (P) (Fig. <xref ref-type="fig" rid="F10">10</xref>). Unfortunately, he did not assign a type specimen. Of these, Ducloux 5184 and Delavay 220 were collected from Dali in Yunnan Province and both are significantly different only in plant size. However, Henry 8946 was collected from somewhere (possibly near Kangding County) in Sichuan Province. Dali and Kangding are at least 600 km apart. In fact, Henry 8946 is a specimen of <italic><tp:taxon-name><tp:taxon-name-part taxon-name-part-type="genus" reg="Begonia">B.</tp:taxon-name-part> <tp:taxon-name-part taxon-name-part-type="species" reg="imitans">imitans</tp:taxon-name-part></tp:taxon-name></italic> Irmsch. (1939: 51) (Fig. <xref ref-type="fig" rid="F10">10C</xref>) (lobed over 2/3). The relationship between <italic><tp:taxon-name><tp:taxon-name-part taxon-name-part-type="genus" reg="Begonia">B.</tp:taxon-name-part> <tp:taxon-name-part taxon-name-part-type="species" reg="taliensis">taliensis</tp:taxon-name-part></tp:taxon-name></italic> and <italic><tp:taxon-name><tp:taxon-name-part taxon-name-part-type="genus" reg="Begonia">B.</tp:taxon-name-part> <tp:taxon-name-part taxon-name-part-type="species" reg="imitans">imitans</tp:taxon-name-part></tp:taxon-name></italic> remains unknown and further study is undergoing. Based on our literature review, field survey and type specimens, Delavay 220 is designated here as the lectotype of <italic><tp:taxon-name><tp:taxon-name-part taxon-name-part-type="genus" reg="Begonia">B.</tp:taxon-name-part> <tp:taxon-name-part taxon-name-part-type="species" reg="taliensis">taliensis</tp:taxon-name-part></tp:taxon-name></italic> and Dulcoux 5184 as its syntype. The syntype Henry 8946 belongs to another species and should not be considered for future nomenclatural decisions.</p><fig id="F8" position="float" orientation="portrait"><object-id xmlns:xlink="http://www.w3.org/1999/xlink" content-type="doi" xlink:type="simple">10.3897/phytokeys.153.50805.figure8</object-id><object-id xmlns:xlink="http://www.w3.org/1999/xlink" content-type="arpha" xlink:type="simple">2910EDCF-14EF-58D8-8A93-757D436C0E10</object-id><label>Figure 8.</label><caption><p>Habitat and morphology of <italic><tp:taxon-name><tp:taxon-name-part taxon-name-part-type="genus" reg="Begonia">B.</tp:taxon-name-part> <tp:taxon-name-part taxon-name-part-type="species" reg="taliensis">taliensis</tp:taxon-name-part></tp:taxon-name></italic> (Photos by Daike Tian) <bold>A</bold> habitat <bold>B</bold> population with pure-green leaves <bold>C, D</bold> blooming individuals with variegated leaves <bold>E</bold> comparison of variegated and solid green-leaved individuals (adaxially and abaxially views) <bold>F–H</bold> inflorescence of large individuals and young fruits with red lines (<bold>G</bold>) <bold>I</bold> underground tubers (usually 2–3 connected) with numerous roots.</p></caption><graphic xmlns:xlink="http://www.w3.org/1999/xlink" xlink:href="phytokeys-153-013-g008.jpg" position="float" orientation="portrait" xlink:type="simple" id="oo_432252.jpg"><uri content-type="original_file" xlink:type="simple">https://binary.pensoft.net/fig/432252</uri></graphic></fig></tp:treatment-sec><tp:treatment-sec sec-type="distribution" id="SECID0EPSAG"><title>Distribution and phenology.</title><p><bold>China: Sichuan</bold> (Daocheng, Dechang, Luding, Meigu, Mianning, Muli, Panzhihua, Shimian, Tianquan, Yanbian, Xide); <bold>Yunnan</bold> (Dali, Eyuan, Heqing, Lijiang, Yangbi, Yongsheng, Zhongdian) (Fig. <xref ref-type="fig" rid="F9">9</xref>). Alt. 1000–3200 m. Flowering July to October, fruiting August to November.</p><fig id="F9" position="float" orientation="portrait"><object-id xmlns:xlink="http://www.w3.org/1999/xlink" content-type="doi" xlink:type="simple">10.3897/phytokeys.153.50805.figure9</object-id><object-id xmlns:xlink="http://www.w3.org/1999/xlink" content-type="arpha" xlink:type="simple">48055129-ADB6-58A9-886A-B95A57F51D94</object-id><label>Figure 9.</label><caption><p>Distribution map of <italic><tp:taxon-name><tp:taxon-name-part taxon-name-part-type="genus" reg="Begonia">Begonia</tp:taxon-name-part> <tp:taxon-name-part taxon-name-part-type="species" reg="taliensis">taliensis</tp:taxon-name-part></tp:taxon-name></italic> (syn. <italic><tp:taxon-name><tp:taxon-name-part taxon-name-part-type="genus" reg="Begonia">B.</tp:taxon-name-part> <tp:taxon-name-part taxon-name-part-type="species" reg="muliensis">muliensis</tp:taxon-name-part></tp:taxon-name></italic>) Triangles show distribution sites, based on specimens and field surveys and red triangles indicate type locality of <italic><tp:taxon-name><tp:taxon-name-part taxon-name-part-type="genus" reg="Begonia">B.</tp:taxon-name-part> <tp:taxon-name-part taxon-name-part-type="species" reg="muliensis">muliensis</tp:taxon-name-part></tp:taxon-name></italic> (Muli of Sichuan) and <italic><tp:taxon-name><tp:taxon-name-part taxon-name-part-type="genus" reg="Begonia">B.</tp:taxon-name-part> <tp:taxon-name-part taxon-name-part-type="species" reg="taliensis">taliensis</tp:taxon-name-part></tp:taxon-name></italic> (Dali of Yunnan), respectively.</p></caption><graphic xmlns:xlink="http://www.w3.org/1999/xlink" xlink:href="phytokeys-153-013-g009.jpg" position="float" orientation="portrait" xlink:type="simple" id="oo_432253.jpg"><uri content-type="original_file" xlink:type="simple">https://binary.pensoft.net/fig/432253</uri></graphic></fig></tp:treatment-sec><tp:treatment-sec sec-type="conservation status" id="SECID0EWUAG"><title>Conservation status.</title><p><italic><tp:taxon-name><tp:taxon-name-part taxon-name-part-type="genus" reg="Begonia">Begonia</tp:taxon-name-part> <tp:taxon-name-part taxon-name-part-type="species" reg="taliensis">taliensis</tp:taxon-name-part></tp:taxon-name></italic> has a relatively-wide distribution (recorded or observed in nearly 20 counties of two provinces in China, Fig. <xref ref-type="fig" rid="F8">8</xref>), but the size of most populations is usually small. In addition, many of its distribution sites are near roadsides; therefore, the habitats could be easily disturbed by human activities. Additionally, this species is used as an ornamental due to its beautiful foliage and flowers or as a vegetable by local residents (<xref ref-type="bibr" rid="B50">Yang et al. 2018</xref>). Continuous human collection for different purposes may cause a decrease in population size and individual numbers. Therefore, its conservation status should be currently considered Near Threatened (<abbrev xmlns:xlink="http://www.w3.org/1999/xlink" xlink:title="Near Threatened" id="ABBRID0EPVAG" xlink:type="simple">NT</abbrev>).</p></tp:treatment-sec><tp:treatment-sec sec-type="remarks" id="SECID0ETVAG"><title>Remarks.</title><p>The leaf colour of <italic><tp:taxon-name><tp:taxon-name-part taxon-name-part-type="genus" reg="Begonia">B.</tp:taxon-name-part> <tp:taxon-name-part taxon-name-part-type="species" reg="taliensis">taliensis</tp:taxon-name-part></tp:taxon-name></italic> varies amongst populations and occasionally even amongst the individuals of a small population. The plants usually have leaves with abaxially purple-red blotches. Sometimes, a few plants or even all individuals of a small population are pure green in leaf colour. The leaf could be shallowly to 1/2 deeply lobed (vs. over 2/3 deeply lobed for <italic><tp:taxon-name><tp:taxon-name-part taxon-name-part-type="genus" reg="Begonia">B.</tp:taxon-name-part> <tp:taxon-name-part taxon-name-part-type="species" reg="imitans">imitans</tp:taxon-name-part></tp:taxon-name></italic>) depending on plant size or distribution site. The flower number ranges from around 10 for a small flowering individual to over 100 for a large one.</p><fig id="F10" position="float" orientation="portrait"><object-id xmlns:xlink="http://www.w3.org/1999/xlink" content-type="doi" xlink:type="simple">10.3897/phytokeys.153.50805.figure10</object-id><object-id xmlns:xlink="http://www.w3.org/1999/xlink" content-type="arpha" xlink:type="simple">DB0EF729-4AA4-5E41-9C51-76F731F56910</object-id><label>Figure 10.</label><caption><p>Comparison of types of <italic><tp:taxon-name><tp:taxon-name-part taxon-name-part-type="genus" reg="Begonia">Begonia</tp:taxon-name-part> <tp:taxon-name-part taxon-name-part-type="species" reg="taliensis">taliensis</tp:taxon-name-part></tp:taxon-name></italic> (<bold>A–C</bold>) and <italic><tp:taxon-name><tp:taxon-name-part taxon-name-part-type="genus" reg="Begonia">B.</tp:taxon-name-part> <tp:taxon-name-part taxon-name-part-type="species" reg="muliensis">muliensis</tp:taxon-name-part></tp:taxon-name></italic> (<bold>D</bold>) <bold>A</bold> Ducloux No. 5184 (Yunnan) <bold>B</bold> Delavay No. 220 (Yunnan) <bold>C</bold> Henry 8946 (Sichuan) <bold>D</bold> T.T. Yü #14024 (Sichuan) (<bold>A</bold> accessed JSTOR and imaged by Botanical Museum Berlin-Dahlem <bold>B, C.</bold> Photos by Daike Tian at Herbarium Museum of Paris <bold>D</bold> accessed JSTOR, Imaged by Herbarium of the Arnold Arboretum, Harvard University).</p></caption><graphic xmlns:xlink="http://www.w3.org/1999/xlink" xlink:href="phytokeys-153-013-g010.jpg" position="float" orientation="portrait" xlink:type="simple" id="oo_432254.jpg"><uri content-type="original_file" xlink:type="simple">https://binary.pensoft.net/fig/432254</uri></graphic></fig></tp:treatment-sec><ref-list><ref id="B51"><mixed-citation xmlns:xlink="http://www.w3.org/1999/xlink" xlink:type="simple"><person-group><name name-style="western"><surname>Yu</surname><given-names>T</given-names></name></person-group> (<year>1948</year>) <article-title>An enumeration of begonias of South Western China.</article-title><source>Bulletin of the Fan Memorial Institute of Biology</source><volume>1</volume>: <fpage>113</fpage>–<lpage>130</lpage>.</mixed-citation></ref><ref id="B13"><mixed-citation xmlns:xlink="http://www.w3.org/1999/xlink" xlink:type="simple"><person-group><name name-style="western"><surname>Gagnepain</surname><given-names>MF</given-names></name></person-group> (<year>1919</year>) <article-title>Nouveaux <italic><tp:taxon-name><tp:taxon-name-part taxon-name-part-type="genus">Begonia</tp:taxon-name-part></tp:taxon-name></italic> d’Asie quelques synosymes.</article-title><source>Bulletin du Muséum National d’Histoire Naturelle</source><volume>15</volume>: <fpage>1</fpage>–<lpage>279</lpage>.</mixed-citation></ref><ref id="B50"><mixed-citation xmlns:xlink="http://www.w3.org/1999/xlink" xlink:type="simple"><person-group><name name-style="western"><surname>Yang</surname><given-names>NT</given-names></name><name name-style="western"><surname>Zhang</surname><given-names>Y</given-names></name><name name-style="western"><surname>He</surname><given-names>LJ</given-names></name><name name-style="western"><surname>Fan</surname><given-names>RY</given-names></name><name name-style="western"><surname>Wang</surname><given-names>C</given-names></name><name name-style="western"><surname>Wang</surname><given-names>YH</given-names></name></person-group> (<year>2018</year>) <article-title>Ethnobotanical study on traditional edible sour plants of Bai nationality in Dali area.</article-title><source>Journal of Plant Resources and Environment</source><volume>27</volume>(<issue>2</issue>): <fpage>93</fpage>–<lpage>100</lpage>. [Chinese with English Abstract]</mixed-citation></ref></ref-list></tp:taxon-treatment>
