# Supplementary material for: Several new records, synonyms, and hybrid-origin of Chinese begonias
Source: PhytoKeys. 2020 Jul 16;153:13–35. doi: 10.3897/phytokeys.153.50805 (PMC7381720; doi:10.3897/phytokeys.153.50805)
Supplement: XML Treatment for Begonia × langcangensis [file phytokeys.153.50805-treatment6.xml]

<!DOCTYPE tp:taxon-treatment
  PUBLIC "-//TaxonX//DTD Taxonomic Treatment Publishing DTD v0 20100105//EN" "tax-treatment-NSO.dtd">
<tp:taxon-treatment xmlns:tp="http://www.plazi.org/taxpub"><tp:treatment-meta><kwd-group><label>Taxon classification</label><kwd><named-content xmlns:xlink="http://www.w3.org/1999/xlink" content-type="kingdom">Plantae</named-content></kwd><kwd><named-content xmlns:xlink="http://www.w3.org/1999/xlink" content-type="order">Cucurbitales</named-content></kwd><kwd><named-content xmlns:xlink="http://www.w3.org/1999/xlink" content-type="family">Begoniaceae</named-content></kwd></kwd-group><mixed-citation publication-type="journal"><person-group><name><surname>Tian</surname><given-names>Dai-Ke</given-names></name><name><surname>Xiao</surname><given-names>Yan</given-names></name><name><surname>Li</surname><given-names>Yan-Ci</given-names></name><name><surname>Yan</surname><given-names>Ke-Jian</given-names></name></person-group><article-title>Several new records, synonyms, and hybrid-origin of Chinese begonias</article-title><source>PhytoKeys</source><day>16</day><month>7</month><year>2020</year><volume>153</volume><fpage>13</fpage><lpage>35</lpage><pub-id pub-id-type="doi">10.3897/phytokeys.153.50805</pub-id></mixed-citation></tp:treatment-meta><tp:nomenclature><tp:taxon-name><object-id xmlns:xlink="http://www.w3.org/1999/xlink" content-type="arpha" xlink:type="simple">BFA66D1F-8910-51FE-97C8-14DCA3BE4040</object-id>
            <tp:taxon-name-part taxon-name-part-type="genus" reg="Begonia">Begonia</tp:taxon-name-part>
            <tp:taxon-name-part taxon-name-part-type="hybrid-sign">×</tp:taxon-name-part>
            <tp:taxon-name-part taxon-name-part-type="species" reg="langcangensis">langcangensis</tp:taxon-name-part>
          </tp:taxon-name><tp:taxon-authority>S.H.Huang</tp:taxon-authority><xref ref-type="fig" rid="F11">Fig. 11A, B</xref><tp:nomenclature-citation-list><tp:nomenclature-citation><tp:taxon-name>
                <tp:taxon-name-part taxon-name-part-type="genus" reg="Begonia"/>
                <tp:taxon-name-part taxon-name-part-type="species" reg="langcangensis"/>
              </tp:taxon-name><comment>-<tp:taxon-name><tp:taxon-name-part taxon-name-part-type="genus" reg="Begonia">Begonia</tp:taxon-name-part> <tp:taxon-name-part taxon-name-part-type="species" reg="langcangensis">langcangensis</tp:taxon-name-part></tp:taxon-name> S.H.Huang, <italic>Acta Bot. Yunnanica</italic> 21:13, 1999; S.H. Huang &amp; Y.M. Shui in C.Y. Wu (ed.), <italic>Fl Yunnan</italic> 12: 230, 2006; T.C. Ku et al. in C.Y. Wu &amp; P.H. Raven (eds), <italic>Fl. China</italic> 13: 181, 2007. </comment></tp:nomenclature-citation></tp:nomenclature-citation-list></tp:nomenclature><tp:treatment-sec sec-type="notes" id="SECID0EW2AG"><title>Note.</title><p><italic><tp:taxon-name><tp:taxon-name-part taxon-name-part-type="genus" reg="Begonia">Begonia</tp:taxon-name-part> <tp:taxon-name-part taxon-name-part-type="species" reg="langcangensis">langcangensis</tp:taxon-name-part></tp:taxon-name></italic> was described and published in 1999 and its type collection was made from Fazhan He of Lancang County in Yunnan Province. Since then, no additional specimens have been collected. During our field surveys in 2010 and 2017, respectively, we did not find any plants of this taxon in the type locality and only observed <italic><tp:taxon-name><tp:taxon-name-part taxon-name-part-type="genus" reg="Begonia">B.</tp:taxon-name-part> <tp:taxon-name-part taxon-name-part-type="species" reg="acetosella">acetosella</tp:taxon-name-part></tp:taxon-name></italic> Craib (<xref ref-type="bibr" rid="B7">Craib 1912</xref>: 347) (Fig. <xref ref-type="fig" rid="F11">11C, D</xref>), <italic><tp:taxon-name><tp:taxon-name-part taxon-name-part-type="genus" reg="Begonia">B.</tp:taxon-name-part> <tp:taxon-name-part taxon-name-part-type="species" reg="handelii">handelii</tp:taxon-name-part></tp:taxon-name></italic> Irmsch. (<xref ref-type="bibr" rid="B21">Irmscher 1921</xref>) (Fig. <xref ref-type="fig" rid="F11">11E, F</xref>) and <italic><tp:taxon-name><tp:taxon-name-part taxon-name-part-type="genus" reg="Begonia">B.</tp:taxon-name-part> <tp:taxon-name-part taxon-name-part-type="species" reg="palmata">palmata</tp:taxon-name-part></tp:taxon-name></italic> D.Don (<xref ref-type="bibr" rid="B12">Don 1825</xref>). Based on the intermediate morphology of <italic><tp:taxon-name><tp:taxon-name-part taxon-name-part-type="genus" reg="Begonia">B.</tp:taxon-name-part> <tp:taxon-name-part taxon-name-part-type="species" reg="langcangensis">langcangensis</tp:taxon-name-part></tp:taxon-name></italic> and the overlapping distributions of <italic><tp:taxon-name><tp:taxon-name-part taxon-name-part-type="genus" reg="Begonia">B.</tp:taxon-name-part> <tp:taxon-name-part taxon-name-part-type="species" reg="acetosella">acetosella</tp:taxon-name-part></tp:taxon-name></italic> and <italic><tp:taxon-name><tp:taxon-name-part taxon-name-part-type="genus" reg="Begonia">B.</tp:taxon-name-part> <tp:taxon-name-part taxon-name-part-type="species" reg="handelii">handelii</tp:taxon-name-part></tp:taxon-name></italic>, it is hypothesised that <italic><tp:taxon-name><tp:taxon-name-part taxon-name-part-type="genus" reg="Begonia">B.</tp:taxon-name-part> <tp:taxon-name-part taxon-name-part-type="species" reg="langcangensis">langcangensis</tp:taxon-name-part></tp:taxon-name></italic> is very likely a natural hybrid of these two species. To further investigate this, by artificially crossing <italic><tp:taxon-name><tp:taxon-name-part taxon-name-part-type="genus" reg="Begonia">B.</tp:taxon-name-part> <tp:taxon-name-part taxon-name-part-type="species" reg="acetosella">acetosella</tp:taxon-name-part></tp:taxon-name></italic> and <italic><tp:taxon-name><tp:taxon-name-part taxon-name-part-type="genus" reg="Begonia">B.</tp:taxon-name-part> <tp:taxon-name-part taxon-name-part-type="species" reg="handelii">handelii</tp:taxon-name-part></tp:taxon-name></italic>, we produced, at Kunming Botanical Garden, a hybrid that was morphologically almost the same as <italic><tp:taxon-name><tp:taxon-name-part taxon-name-part-type="genus" reg="Begonia">B.</tp:taxon-name-part> <tp:taxon-name-part taxon-name-part-type="species" reg="langcangensis">langcangensis</tp:taxon-name-part></tp:taxon-name></italic> (Fig. <xref ref-type="fig" rid="F11">11A, B</xref>). Therefore, we confirmed that <italic><tp:taxon-name><tp:taxon-name-part taxon-name-part-type="genus" reg="Begonia">B.</tp:taxon-name-part> <tp:taxon-name-part taxon-name-part-type="species" reg="langcangensis">langcangensis</tp:taxon-name-part></tp:taxon-name></italic> is a natural hybrid. It is very similar to the hybrid (unpublished) in the same section of <italic><tp:taxon-name><tp:taxon-name-part taxon-name-part-type="genus" reg="Begonia">B.</tp:taxon-name-part> <tp:taxon-name-part taxon-name-part-type="species" reg="acetosella">acetosella</tp:taxon-name-part></tp:taxon-name></italic> × <tp:taxon-name><tp:taxon-name-part taxon-name-part-type="genus" reg="Begonia">B.</tp:taxon-name-part> <tp:taxon-name-part taxon-name-part-type="species" reg="silletensis">silletensis</tp:taxon-name-part> <tp:taxon-name-part taxon-name-part-type="infraspecific-rank"/></tp:taxon-name>subsp. <tp:taxon-name><tp:taxon-name-part taxon-name-part-type="genus" reg="Begonia"/><tp:taxon-name-part taxon-name-part-type="subspecies" reg="mengyanensis">mengyanensis</tp:taxon-name-part></tp:taxon-name> Tebbitt &amp; K.Y.Guan (<xref ref-type="bibr" rid="B38">Tebbitt and Guan 2002</xref>), which has hairy stems and petioles and larger leaves (<xref ref-type="bibr" rid="B42">Tian et al. 2017</xref>).</p><fig id="F11" position="float" orientation="portrait"><object-id xmlns:xlink="http://www.w3.org/1999/xlink" content-type="doi" xlink:type="simple">10.3897/phytokeys.153.50805.figure11</object-id><object-id xmlns:xlink="http://www.w3.org/1999/xlink" content-type="arpha" xlink:type="simple">44061766-B35E-5FF8-903E-F78706BD5DFC</object-id><label>Figure 11.</label><caption><p><tp:taxon-name><tp:taxon-name-part taxon-name-part-type="genus" reg="Begonia">Begonia</tp:taxon-name-part> <tp:taxon-name-part taxon-name-part-type="hybrid-sign"/></tp:taxon-name>× <tp:taxon-name><tp:taxon-name-part taxon-name-part-type="genus" reg="Begonia"/><tp:taxon-name-part taxon-name-part-type="species" reg="lancangensis">lancangensis</tp:taxon-name-part></tp:taxon-name> and its parents (<italic><tp:taxon-name><tp:taxon-name-part taxon-name-part-type="genus" reg="Begonia">B.</tp:taxon-name-part> <tp:taxon-name-part taxon-name-part-type="species" reg="acetosella">acetosella</tp:taxon-name-part></tp:taxon-name></italic> and <italic><tp:taxon-name><tp:taxon-name-part taxon-name-part-type="genus" reg="Begonia">B.</tp:taxon-name-part> <tp:taxon-name-part taxon-name-part-type="species" reg="handelii">handelii</tp:taxon-name-part></tp:taxon-name></italic>) (Photos by Daike Tian) <bold>A, B</bold> male plant and female flower of <tp:taxon-name><tp:taxon-name-part taxon-name-part-type="genus" reg="Begonia">B.</tp:taxon-name-part> <tp:taxon-name-part taxon-name-part-type="hybrid-sign"/></tp:taxon-name>× <tp:taxon-name><tp:taxon-name-part taxon-name-part-type="genus" reg="Begonia"/><tp:taxon-name-part taxon-name-part-type="species" reg="lancangensis">lancangensis</tp:taxon-name-part></tp:taxon-name><bold>C, D</bold> plant and fruits of <italic><tp:taxon-name><tp:taxon-name-part taxon-name-part-type="genus" reg="Begonia">B.</tp:taxon-name-part> <tp:taxon-name-part taxon-name-part-type="species" reg="acetosella">acetosella</tp:taxon-name-part></tp:taxon-name></italic><bold>E, F</bold> male and female flowering plants of <italic><tp:taxon-name><tp:taxon-name-part taxon-name-part-type="genus" reg="Begonia">B.</tp:taxon-name-part> <tp:taxon-name-part taxon-name-part-type="species" reg="handelii">handelii</tp:taxon-name-part></tp:taxon-name></italic>.</p></caption><graphic xmlns:xlink="http://www.w3.org/1999/xlink" xlink:href="phytokeys-153-013-g011.jpg" position="float" orientation="portrait" xlink:type="simple" id="oo_432255.jpg"><uri content-type="original_file" xlink:type="simple">https://binary.pensoft.net/fig/432255</uri></graphic></fig></tp:treatment-sec><tp:treatment-sec sec-type="distribution" id="SECID0EVEBG"><title>Distribution and phenology.</title><p><bold>China</bold>: Yunnan, Lancang, only seen in type locality, alt. 1600 m; <bold>Laos</bold>: Luang Namtha Province, Nam Ha National Biodiversity Conservation Area, Near Na Lun Village, alt. 687 m (<xref ref-type="bibr" rid="B11">Ding et al. 2020</xref>). Flowering March to May, fruiting April to July.</p></tp:treatment-sec><tp:treatment-sec sec-type="conservation status" id="SECID0EDFBG"><title>Conservation status.</title><p>Regionally Extinct (<abbrev xmlns:xlink="http://www.w3.org/1999/xlink" xlink:title="Regionally Extinct" id="ABBRID0EJFBG" xlink:type="simple">RE</abbrev>). The living plants of <tp:taxon-name><tp:taxon-name-part taxon-name-part-type="genus" reg="Begonia">Begonia</tp:taxon-name-part> <tp:taxon-name-part taxon-name-part-type="hybrid-sign"/></tp:taxon-name>× <tp:taxon-name><tp:taxon-name-part taxon-name-part-type="genus" reg="Begonia"/><tp:taxon-name-part taxon-name-part-type="species" reg="lancangensis">lancangensis</tp:taxon-name-part></tp:taxon-name> have not been found in the type locality during field surveys after its first description. Recently, however, other researchers found wild plants in Laos (<xref ref-type="bibr" rid="B11">Ding et al. 2020</xref>).</p></tp:treatment-sec><tp:treatment-sec sec-type="remarks" id="SECID0E5FBG"><title>Remarks.</title><p>Like <italic><tp:taxon-name><tp:taxon-name-part taxon-name-part-type="genus" reg="Begonia">B.</tp:taxon-name-part> <tp:taxon-name-part taxon-name-part-type="species" reg="acetosella">acetosella</tp:taxon-name-part></tp:taxon-name></italic>, <italic><tp:taxon-name><tp:taxon-name-part taxon-name-part-type="genus" reg="Begonia">B.</tp:taxon-name-part> <tp:taxon-name-part taxon-name-part-type="species" reg="handelii">handelii</tp:taxon-name-part></tp:taxon-name></italic> and <italic><tp:taxon-name><tp:taxon-name-part taxon-name-part-type="genus" reg="Begonia">B.</tp:taxon-name-part> <tp:taxon-name-part taxon-name-part-type="species" reg="silletensis">silletensis</tp:taxon-name-part></tp:taxon-name></italic> C.B.Clarke (<xref ref-type="bibr" rid="B5">Clarke 1879</xref>), dioecious <tp:taxon-name><tp:taxon-name-part taxon-name-part-type="genus" reg="Begonia">Begonia</tp:taxon-name-part> <tp:taxon-name-part taxon-name-part-type="hybrid-sign"/></tp:taxon-name>× <tp:taxon-name><tp:taxon-name-part taxon-name-part-type="species" reg="lancangensis">lancangensis</tp:taxon-name-part></tp:taxon-name> has berry-like fruits and was previously classified in section<tp:taxon-name><tp:taxon-name-part taxon-name-part-type="infraspecific-rank"/> <tp:taxon-name-part taxon-name-part-type="section" reg="Sphenanthera">Sphenanthera</tp:taxon-name-part></tp:taxon-name>, but has recently been integrated into section<tp:taxon-name><tp:taxon-name-part taxon-name-part-type="infraspecific-rank"/> <tp:taxon-name-part taxon-name-part-type="section" reg="Platycentrum">Platycentrum</tp:taxon-name-part></tp:taxon-name> (<xref ref-type="bibr" rid="B31">Moonlight et al. 2018</xref>). In the wild, <italic><tp:taxon-name><tp:taxon-name-part taxon-name-part-type="genus" reg="Begonia">B.</tp:taxon-name-part> <tp:taxon-name-part taxon-name-part-type="species" reg="acetosella">acetosella</tp:taxon-name-part></tp:taxon-name></italic>, <italic><tp:taxon-name><tp:taxon-name-part taxon-name-part-type="genus" reg="Begonia">B.</tp:taxon-name-part> <tp:taxon-name-part taxon-name-part-type="species" reg="handelii">handelii</tp:taxon-name-part></tp:taxon-name></italic> and <italic><tp:taxon-name><tp:taxon-name-part taxon-name-part-type="genus" reg="Begonia">B.</tp:taxon-name-part> <tp:taxon-name-part taxon-name-part-type="species" reg="silletensis">silletensis</tp:taxon-name-part></tp:taxon-name></italic> often have overlapping distributions, meaning natural cross fertilisation is possible due to their overlapping flowering periods. The hybrid plants are usually very few and, therefore, rarely observed, due to a low chance of a natural cross. Natural crossings may generate new hybrids in the future.</p></tp:treatment-sec><ref-list><ref id="B7"><mixed-citation xmlns:xlink="http://www.w3.org/1999/xlink" xlink:type="simple"><person-group><name name-style="western"><surname>Craib</surname><given-names>WG</given-names></name></person-group> (<year>1912</year>) Contributions to the Flora of Siam. Bulletin of Miscellaneous Information, Kew (3): 144–154. <ext-link xlink:type="simple" ext-link-type="doi" xlink:href="10.2307/4104569">https://doi.org/10.2307/4104569</ext-link></mixed-citation></ref><ref id="B21"><mixed-citation xmlns:xlink="http://www.w3.org/1999/xlink" xlink:type="simple"><person-group><name name-style="western"><surname>Irmscher</surname><given-names>E</given-names></name></person-group> (<year>1921</year>) <article-title><tp:taxon-name><tp:taxon-name-part taxon-name-part-type="kingdom">Plantae</tp:taxon-name-part></tp:taxon-name> novae sinenses, diagnosibus brevibus descriptae a Dr. Henry Handel-Mazzetti. Anzeiger der Akademie der Wissenschaften in Wien.</article-title><source>Mathematische-naturwissenchaftliche Klasse</source><volume>58</volume>: <fpage>24</fpage>–<lpage>27</lpage>.</mixed-citation></ref><ref id="B12"><mixed-citation xmlns:xlink="http://www.w3.org/1999/xlink" xlink:type="simple"><person-group><name name-style="western"><surname>Don</surname><given-names>D</given-names></name></person-group> (<year>1825</year>) <source>Prodromus Florae Nepalensis. J.</source><publisher-name>Gale Press</publisher-name>, <publisher-loc>London</publisher-loc>, <size units="page">256 pp</size>. <ext-link xlink:type="simple" ext-link-type="doi" xlink:href="10.5962/bhl.title.86">https://doi.org/10.5962/bhl.title.86</ext-link> [accessed 20.01.2020]</mixed-citation></ref><ref id="B38"><mixed-citation xmlns:xlink="http://www.w3.org/1999/xlink" xlink:type="simple"><person-group><name name-style="western"><surname>Tebbitt</surname><given-names>MC</given-names></name><name name-style="western"><surname>Guan</surname><given-names>KY</given-names></name></person-group> (<year>2002</year>) <article-title>Emended circumscription of <italic><tp:taxon-name><tp:taxon-name-part taxon-name-part-type="genus">Begonia</tp:taxon-name-part> <tp:taxon-name-part taxon-name-part-type="species">silletensis</tp:taxon-name-part></tp:taxon-name></italic> (<tp:taxon-name><tp:taxon-name-part taxon-name-part-type="family">Begoniaceae</tp:taxon-name-part></tp:taxon-name>) and description of new subspecies form Yunnan, China.</article-title><source>Novon</source><volume>12</volume>(<issue>1</issue>): <fpage>133</fpage>–<lpage>136</lpage>. <ext-link xlink:type="simple" ext-link-type="doi" xlink:href="10.2307/3393252">https://doi.org/10.2307/3393252</ext-link></mixed-citation></ref><ref id="B42"><mixed-citation xmlns:xlink="http://www.w3.org/1999/xlink" xlink:type="simple"><person-group><name name-style="western"><surname>Tian</surname><given-names>DK</given-names></name><name name-style="western"><surname>Li</surname><given-names>C</given-names></name><name name-style="western"><surname>Tong</surname><given-names>Y</given-names></name><name name-style="western"><surname>Fu</surname><given-names>NF</given-names></name><name name-style="western"><surname>Wu</surname><given-names>RJ</given-names></name></person-group> (<year>2017</year>) <article-title>Occurrence and characteristics of natural hybridization of <italic><tp:taxon-name><tp:taxon-name-part taxon-name-part-type="genus">Begonia</tp:taxon-name-part></tp:taxon-name></italic> in China.</article-title><source>Biodiversity Science</source><volume>25</volume>(<issue>6</issue>): <fpage>654</fpage>–<lpage>674</lpage>. [in Chinese with English abstract] <ext-link xlink:type="simple" ext-link-type="doi" xlink:href="10.17520/biods.2017050">https://doi.org/10.17520/biods.2017050</ext-link></mixed-citation></ref><ref id="B11"><mixed-citation xmlns:xlink="http://www.w3.org/1999/xlink" xlink:type="simple"><person-group><name name-style="western"><surname>Ding</surname><given-names>HB</given-names></name><name name-style="western"><surname>Maw</surname><given-names>MB</given-names></name><name name-style="western"><surname>Yang</surname><given-names>B</given-names></name><name name-style="western"><surname>Bouamanivong</surname><given-names>S</given-names></name><name name-style="western"><surname>Tan</surname><given-names>YH</given-names></name></person-group> (<year>2020</year>) <article-title>An updated checklist of <italic><tp:taxon-name><tp:taxon-name-part taxon-name-part-type="genus">Begonia</tp:taxon-name-part></tp:taxon-name></italic> (<tp:taxon-name><tp:taxon-name-part taxon-name-part-type="family">Begoniaceae</tp:taxon-name-part></tp:taxon-name>) in Laos, with two new species and five new records.</article-title><source>PhytoKeys</source><volume>137</volume>: <fpage>187</fpage>–<lpage>301</lpage>. <ext-link xlink:type="simple" ext-link-type="doi" xlink:href="10.3897/phytokeys.138.46718">https://doi.org/10.3897/phytokeys.138.46718</ext-link></mixed-citation></ref><ref id="B5"><mixed-citation xmlns:xlink="http://www.w3.org/1999/xlink" xlink:type="simple"><person-group><name name-style="western"><surname>Clarke</surname><given-names>CB</given-names></name></person-group> (<year>1879</year>) <article-title><tp:taxon-name><tp:taxon-name-part taxon-name-part-type="family">Begoniaceae</tp:taxon-name-part></tp:taxon-name>. In: Hooker JD (Ed.</article-title><source>) Flora of British India</source><volume>2</volume>: <fpage>635</fpage>–<lpage>636</lpage>. <ext-link xlink:type="simple" ext-link-type="uri" xlink:href="https://biodiversitylibrary.org/page/37371521[accessed">https://biodiversitylibrary.org/page/37371521[accessed</ext-link> 20.01.2020]</mixed-citation></ref><ref id="B31"><mixed-citation xmlns:xlink="http://www.w3.org/1999/xlink" xlink:type="simple"><person-group><name name-style="western"><surname>Moonlight</surname><given-names>PW</given-names></name><name name-style="western"><surname>Ardi</surname><given-names>WH</given-names></name><name name-style="western"><surname>Padilla</surname><given-names>LA</given-names></name><name name-style="western"><surname>Chung</surname><given-names>KF</given-names></name><name name-style="western"><surname>Fuller</surname><given-names>D</given-names></name><name name-style="western"><surname>Girmansyah</surname><given-names>D</given-names></name><name name-style="western"><surname>Hollands</surname><given-names>R</given-names></name><name name-style="western"><surname>Jara-Munoz</surname><given-names>A</given-names></name><name name-style="western"><surname>Kiew</surname><given-names>R</given-names></name><name name-style="western"><surname>Leong</surname><given-names>WC</given-names></name><name name-style="western"><surname>Liu</surname><given-names>Y</given-names></name><name name-style="western"><surname>Mahardika</surname><given-names>A</given-names></name><name name-style="western"><surname>Marasinghe</surname><given-names>LDK</given-names></name><name name-style="western"><surname>O’Connor</surname><given-names>M</given-names></name><name name-style="western"><surname>Peng</surname><given-names>C-I</given-names></name><name name-style="western"><surname>Perez</surname><given-names>AJ</given-names></name><name name-style="western"><surname>Phutthai</surname><given-names>T</given-names></name><name name-style="western"><surname>Pullan</surname><given-names>M</given-names></name><name name-style="western"><surname>Rajbhandary</surname><given-names>S</given-names></name><name name-style="western"><surname>Reynel</surname><given-names>C</given-names></name><name name-style="western"><surname>Rubite</surname><given-names>RR</given-names></name><name name-style="western"><surname>Sang</surname><given-names>J</given-names></name><name name-style="western"><surname>Scherberich</surname><given-names>D</given-names></name><name name-style="western"><surname>Shui</surname><given-names>YM</given-names></name><name name-style="western"><surname>Tebbitt</surname><given-names>MC</given-names></name><name name-style="western"><surname>Thomas</surname><given-names>DC</given-names></name><name name-style="western"><surname>Wilson</surname><given-names>HP</given-names></name><name name-style="western"><surname>Zaini</surname><given-names>NH</given-names></name><name name-style="western"><surname>Hughes</surname><given-names>M</given-names></name></person-group> (<year>2018</year>) <article-title>Dividing and conquering the fastest-growing genus: Towards a natural sectional classification of the mega-diverse genus <italic><tp:taxon-name><tp:taxon-name-part taxon-name-part-type="genus">Begonia</tp:taxon-name-part></tp:taxon-name></italic> (<tp:taxon-name><tp:taxon-name-part taxon-name-part-type="family">Begoniaceae</tp:taxon-name-part></tp:taxon-name>).</article-title><source>Taxon</source><volume>67</volume>(<issue>2</issue>): <fpage>267</fpage>–<lpage>323</lpage>. <ext-link xlink:type="simple" ext-link-type="doi" xlink:href="10.12705/672.3">https://doi.org/10.12705/672.3</ext-link></mixed-citation></ref></ref-list></tp:taxon-treatment>
